# Supplementary material for: Improved isolation strategies to increase the yield and purity of human urinary exosomes for biomarker discovery
Source: Sci Rep. 2018 Mar 2;8:3945. doi: 10.1038/s41598-018-22142-x (PMC5834546; doi:10.1038/s41598-018-22142-x)
Supplement: Supplementary file 2 — Dataset 2 [file 41598_2018_22142_MOESM2_ESM.xls]

## Sheet: Raw values
Name	Accession	Total Sample #1	Total Sample #2	Total Sample #3	Total Sample #4	Total Sample #5	Total Sample #6	Exosome Sample #1	Exosome Sample #2	Exosome Sample #3	Exosome Sample #4	Exosome Sample #5	Exosome Sample #6
hsa-miR-494-3p	MIMAT0002816	173	821	469	663	393	144	237	219	209	159	103	169
hsa-miR-122-5p	MIMAT0000421	109	189	195	263	210	186	183	153	162	144	141	129
hsa-miR-3144-3p	MIMAT0015015	72	132	131	151	107	117	155	99	120	84	119	108
hsa-miR-302d-3p	MIMAT0000718	121	116	147	153	130	140	120	107	169	177	126	114
hsa-miR-1283	MIMAT0005799	85	240	140	209	180	90	74	116	88	126	43	42
hsa-miR-873-3p	MIMAT0022717	8	23	21	36	28	38	72	63	68	35	57	28
hsa-miR-579-3p	MIMAT0003244	65	186	77	175	97	57	66	103	241	331	176	60
hsa-miR-422a	MIMAT0001339	52	215	162	206	153	54	55	88	88	98	49	59
hsa-miR-4443	MIMAT0018961	15	8	15	18	21	16	40	34	36	29	29	26
hsa-miR-3065-5p	MIMAT0015066	34	86	60	96	59	35	39	39	45	47	26	33
hsa-miR-363-3p	MIMAT0000707	9	40	43	7	50	24	37	40	36	9	27	25
hsa-miR-612	MIMAT0003280	41	42	48	62	38	35	36	48	53	58	45	27
hsa-miR-548ah-5p	MIMAT0018972	27	18	31	38	18	31	35	42	37	49	38	28
hsa-miR-548ar-5p	MIMAT0022265	61	39	61	56	59	50	35	40	47	57	34	40
hsa-miR-216a-5p	MIMAT0000273	11	12	23	7	8	18	32	18	10	20	11	9
hsa-miR-891b	MIMAT0004913	17	8	19	27	14	16	31	26	28	25	15	20
hsa-let-7a-5p	MIMAT0000062	406	631	364	43	412	165	31	80	149	32	19	122
hsa-miR-598-3p	MIMAT0003266	7	15	10	11	12	7	30	13	28	12	17	10
hsa-miR-302b-3p	MIMAT0000715	14	4	19	24	10	18	29	23	19	18	15	19
hsa-miR-140-5p	MIMAT0000431	17	9	16	21	22	8	28	13	14	26	21	14
hsa-miR-590-5p	MIMAT0003258	14	13	17	26	18	17	27	26	46	31	24	19
hsa-miR-212-3p	MIMAT0000269	15	8	17	28	20	17	26	14	23	26	19	12
hsa-let-7b-5p	MIMAT0000063	338	958	411	34	431	436	26	61	131	28	28	79
hsa-miR-1279	MIMAT0005937	13	9	16	21	9	9	26	9	18	22	14	10
hsa-miR-4454+hsa-miR-7975	MIMAT0018976	112	470	167	244	351	2785	26	183	261	36	25	1389
hsa-miR-761	MIMAT0010364	5	10	7	13	18	8	26	20	21	12	16	10
hsa-miR-620	MIMAT0003289	12	5	16	18	3	11	25	10	15	20	14	11
hsa-miR-28-5p	MIMAT0000085	21	22	34	17	22	33	24	21	33	29	21	12
hsa-miR-608	MIMAT0003276	16	5	17	25	16	15	23	13	18	19	16	22
hsa-miR-125b-5p	MIMAT0000423	83	431	297	24	345	80	23	27	45	12	16	40
hsa-miR-149-5p	MIMAT0000450	16	26	26	32	21	18	23	28	37	23	21	21
hsa-miR-1253	MIMAT0005904	24	26	37	26	38	25	23	18	21	32	14	16
hsa-miR-1827	MIMAT0006767	16	4	14	19	13	10	23	22	19	14	13	14
hsa-miR-371a-5p	MIMAT0004687	16	9	18	20	13	8	22	17	19	27	10	13
hsa-miR-651-5p	MIMAT0003321	19	6	24	20	7	15	22	15	15	19	16	13
hsa-miR-549a	MIMAT0003333	9	7	15	13	5	14	22	10	23	22	15	11
hsa-miR-4451	MIMAT0018973	17	11	19	25	11	13	22	21	23	21	17	21
hsa-miR-1287-5p	MIMAT0005878	14	7	26	23	13	18	22	12	29	29	21	19
hsa-miR-640	MIMAT0003310	19	4	15	28	7	15	22	17	20	21	12	20
hsa-miR-302c-3p	MIMAT0000717	15	4	11	16	8	15	22	9	15	12	17	5
hsa-miR-548al	MIMAT0019024	15	5	19	14	8	22	22	25	17	21	23	22
hsa-miR-1246	MIMAT0005898	37	104	52	49	80	127	22	16	16	14	16	16
hsa-miR-199a-5p	MIMAT0000231	6	4	4	9	5	6	22	13	23	7	16	6
hsa-miR-656-3p	MIMAT0003332	22	6	19	14	10	14	21	12	18	26	14	15
hsa-miR-379-5p	MIMAT0000733	17	3	15	28	16	28	21	9	23	19	14	15
hsa-miR-127-3p	MIMAT0000446	15	10	23	24	13	17	21	15	20	19	14	15
hsa-miR-561-5p	MIMAT0022706	13	2	13	18	14	10	21	17	24	17	16	20
hsa-miR-34b-3p	MIMAT0004676	14	8	21	19	6	9	21	6	18	18	11	16
hsa-miR-877-5p	MIMAT0004949	23	24	19	21	8	16	21	12	21	14	8	13
hsa-miR-2682-5p	MIMAT0013517	19	15	25	24	10	18	21	8	18	11	10	12
hsa-miR-96-5p	MIMAT0000095	19	7	29	18	10	11	20	12	18	20	24	12
hsa-miR-1307-5p	MIMAT0022727	11	7	22	17	15	14	20	12	15	27	14	13
hsa-miR-1236-3p	MIMAT0005591	10	5	17	20	11	17	20	15	25	16	13	13
hsa-miR-34c-3p	MIMAT0004677	13	4	18	25	9	15	20	20	18	17	12	15
hsa-miR-516a-3p+hsa-miR-516b-3p	MIMAT0006778	12	5	15	11	9	12	20	15	22	6	10	21
hsa-miR-196a-3p	MIMAT0004562	19	5	23	24	9	10	20	6	33	23	12	15
hsa-miR-499b-5p	MIMAT0019897	13	4	15	20	8	11	20	16	18	10	16	14
hsa-miR-301a-3p	MIMAT0000688	3	5	7	5	8	4	20	6	12	5	6	7
hsa-miR-575	MIMAT0003240	95	260	216	30	234	91	19	17	23	18	20	14
hsa-miR-340-5p	MIMAT0004692	22	15	29	19	14	22	19	16	15	22	16	18
hsa-let-7i-5p	MIMAT0000415	29	48	28	15	36	32	19	16	28	23	22	22
hsa-miR-1261	MIMAT0005913	20	7	27	29	13	13	19	16	15	20	14	14
hsa-miR-3182	MIMAT0015062	8	4	16	15	12	19	19	13	17	15	19	10
hsa-miR-941	MIMAT0004984	17	6	18	17	9	14	19	12	18	23	23	11
hsa-miR-1266-5p	MIMAT0005920	11	4	16	21	8	14	19	9	19	16	14	8
hsa-miR-1293	MIMAT0005883	15	5	19	16	10	22	19	20	23	20	31	19
hsa-miR-188-5p	MIMAT0000457	21	10	17	24	20	11	18	13	22	33	27	12
hsa-miR-1307-3p	MIMAT0005951	20	4	15	22	8	9	18	12	20	12	15	13
hsa-miR-325	MIMAT0000771	14	6	18	18	10	14	18	13	23	19	18	12
hsa-miR-192-5p	MIMAT0000222	14	17	23	17	27	12	18	16	19	20	18	23
hsa-miR-1203	MIMAT0005866	16	3	25	11	7	15	18	21	17	11	13	9
hsa-let-7c-5p	MIMAT0000064	50	116	71	19	75	58	18	27	41	27	22	21
hsa-miR-5196-5p	MIMAT0021128	12	5	15	21	9	17	18	14	16	18	16	14
hsa-miR-1304-5p	MIMAT0005892	12	5	18	19	5	6	18	13	22	23	17	13
hsa-miR-616-3p	MIMAT0004805	20	11	8	15	13	17	18	13	19	13	16	17
hsa-miR-4787-5p	MIMAT0019956	15	5	20	15	15	14	18	11	23	20	13	17
hsa-miR-6721-5p	MIMAT0025852	20	5	21	22	9	16	18	19	31	29	17	11
hsa-miR-1183	MIMAT0005828	4	3	8	4	5	5	18	13	21	5	8	2
hsa-miR-1972	MIMAT0009447	33	59	64	31	117	65	17	20	32	18	18	19
hsa-miR-518f-3p	MIMAT0002842	11	2	13	23	9	16	17	9	18	17	12	14
hsa-miR-584-5p	MIMAT0003249	12	5	10	14	4	14	17	8	19	15	12	9
hsa-miR-181b-2-3p	MIMAT0031893	12	15	14	24	9	12	17	15	19	17	22	17
hsa-miR-548i	MIMAT0005935	10	8	19	15	11	14	17	18	16	13	15	14
hsa-miR-6724-5p	MIMAT0025856	18	7	19	17	8	14	17	18	16	20	15	21
hsa-miR-374a-3p	MIMAT0004688	11	5	18	21	9	11	17	22	14	24	11	14
hsa-miR-644a	MIMAT0003314	19	3	18	23	10	24	17	22	28	20	21	20
hsa-miR-217	MIMAT0000274	11	4	21	27	15	12	17	15	11	23	18	23
hsa-miR-490-3p	MIMAT0002806	12	2	19	23	9	10	17	10	13	16	14	6
hsa-miR-1250-5p	MIMAT0005902	17	3	7	16	8	14	17	12	14	19	9	9
hsa-miR-219a-5p	MIMAT0000276	4	8	6	6	7	11	17	20	18	15	11	10
hsa-miR-1323	MIMAT0005795	6	2	5	8	5	4	17	9	9	3	4	7
hsa-miR-197-5p	MIMAT0022691	3	13	7	8	5	8	17	17	15	12	12	9
hsa-miR-1257	MIMAT0005908	19	3	11	18	9	17	16	14	17	17	13	17
hsa-miR-1234-3p	MIMAT0005589	13	3	9	29	15	4	16	21	24	17	17	13
hsa-miR-216b-5p	MIMAT0004959	19	6	14	21	10	22	16	17	24	18	17	22
hsa-miR-129-2-3p	MIMAT0004605	16	7	17	10	8	15	16	12	23	22	21	13
hsa-miR-3144-5p	MIMAT0015014	15	7	18	17	11	10	16	11	14	20	8	13
hsa-miR-92b-3p	MIMAT0003218	12	3	17	12	5	16	16	12	30	23	14	11
hsa-miR-142-3p	MIMAT0000434	11	8	30	30	12	20	16	11	17	29	18	6
hsa-miR-125a-3p	MIMAT0004602	12	7	15	18	12	13	16	8	17	16	12	13
hsa-miR-654-5p	MIMAT0003330	19	3	18	21	8	15	16	10	18	16	25	14
hsa-miR-101-3p	MIMAT0000099	6	3	15	13	7	15	16	10	12	21	15	14
hsa-miR-587	MIMAT0003253	15	3	20	14	15	10	16	14	19	13	15	22
hsa-miR-665	MIMAT0004952	13	1	9	12	7	12	16	10	21	13	11	15
hsa-miR-1287-3p	MIMAT0026738	16	6	12	16	10	11	16	13	16	20	15	14
hsa-miR-4536-5p	MIMAT0019078	28	7	17	24	8	15	16	12	27	16	16	9
hsa-miR-1206	MIMAT0005870	11	6	13	18	9	9	16	14	22	19	13	14
hsa-miR-382-5p	MIMAT0000737	16	3	19	18	14	15	16	10	18	23	12	13
hsa-miR-1202	MIMAT0005865	7	2	14	9	10	10	16	10	12	14	12	10
hsa-miR-376a-3p	MIMAT0000729	8	5	17	20	7	9	16	11	16	15	14	12
hsa-miR-378i	MIMAT0019074	14	48	51	26	53	34	16	16	19	11	15	15
hsa-miR-548e-5p	MIMAT0026736	6	3	8	7	4	7	16	7	4	8	5	7
hsa-miR-345-3p	MIMAT0022698	1	8	6	7	7	3	16	6	11	8	8	12
hsa-miR-495-3p	MIMAT0002817	6	6	6	4	9	7	16	16	11	13	17	9
hsa-miR-4755-5p	MIMAT0019895	12	11	23	26	13	23	15	14	18	29	20	16
hsa-miR-1269a	MIMAT0005923	8	5	14	12	8	18	15	10	24	6	20	16
hsa-miR-320a	MIMAT0000510	6	5	10	17	7	15	15	12	16	19	9	16
hsa-miR-200c-3p	MIMAT0000617	36	135	105	15	183	49	15	21	40	23	17	23
hsa-miR-193a-3p	MIMAT0000459	13	4	11	22	11	16	15	11	13	22	10	15
hsa-miR-141-3p	MIMAT0000432	43	92	99	11	134	60	15	12	27	13	20	9
hsa-miR-155-5p	MIMAT0000646	10	10	16	24	11	17	15	14	12	13	8	14
hsa-miR-1193	MIMAT0015049	14	7	11	16	4	11	15	12	20	15	18	13
hsa-miR-520d-3p	MIMAT0002856	17	3	18	13	8	16	15	20	16	17	14	14
hsa-miR-548aa+hsa-miR-548t-3p	MIMAT0018447	19	18	30	30	27	29	15	15	21	25	5	16
hsa-miR-564	MIMAT0003228	12	2	25	24	19	8	15	14	29	18	17	17
hsa-miR-671-5p	MIMAT0003880	13	3	11	14	11	11	15	12	12	15	9	14
hsa-miR-509-3-5p	MIMAT0004975	21	8	12	27	8	18	15	11	13	18	17	12
hsa-miR-604	MIMAT0003272	4	1	8	8	7	12	15	7	8	9	5	7
hsa-miR-302e	MIMAT0005931	9	4	17	19	10	12	15	17	22	19	11	13
hsa-miR-541-3p	MIMAT0004920	12	5	15	15	13	14	15	11	18	20	16	11
hsa-miR-499a-5p	MIMAT0002870	11	5	8	6	7	6	15	11	9	13	8	6
hsa-miR-626	MIMAT0003295	6	9	3	10	9	7	15	7	16	14	12	7
hsa-miR-448	MIMAT0001532	6	4	5	4	7	9	15	9	11	7	6	3
hsa-miR-301a-5p	MIMAT0022696	6	4	3	6	3	2	15	8	10	1	8	7
hsa-miR-26a-5p	MIMAT0000082	38	117	37	8	48	17	15	7	17	17	8	12
hsa-miR-3180	MIMAT0018178	24	2	22	12	10	15	14	20	20	21	19	21
hsa-miR-103a-3p	MIMAT0000101	18	6	20	15	8	11	14	20	19	16	10	16
hsa-miR-1205	MIMAT0005869	9	4	12	12	10	11	14	13	14	12	13	14
hsa-miR-503-3p	MIMAT0022925	10	5	15	16	5	16	14	17	20	11	15	20
hsa-miR-450a-5p	MIMAT0001545	34	20	22	6	30	29	14	13	19	12	12	17
hsa-miR-3158-3p	MIMAT0015032	54	92	19	18	34	19	14	14	9	10	10	11
hsa-miR-450b-3p	MIMAT0004910	10	6	8	14	13	16	14	11	22	14	16	16
hsa-miR-423-5p	MIMAT0004748	25	33	23	23	37	16	14	15	13	15	14	15
hsa-miR-1289	MIMAT0005879	18	5	21	27	8	7	14	12	23	18	17	9
hsa-miR-3180-3p	MIMAT0015058	13	6	15	24	4	18	14	16	15	13	20	15
hsa-miR-578	MIMAT0003243	5	5	5	8	7	3	14	7	9	4	6	10
hsa-miR-342-3p	MIMAT0000753	14	24	17	13	25	8	14	7	17	7	10	7
hsa-miR-1290	MIMAT0005880	14	12	12	6	12	14	14	9	14	12	10	15
hsa-miR-107	MIMAT0000104	6	28	12	8	40	8	14	5	13	8	5	6
hsa-miR-133a-5p	MIMAT0026478	3	5	4	3	7	6	14	9	5	8	13	8
hsa-miR-514b-5p	MIMAT0015087	5	10	11	16	8	10	14	6	12	11	11	6
hsa-miR-579-5p	MIMAT0026616	15	6	18	24	11	15	13	12	20	18	14	15
hsa-miR-215-5p	MIMAT0000272	7	1	12	9	14	17	13	16	15	12	10	11
hsa-miR-3934-5p	MIMAT0018349	15	3	24	23	7	16	13	16	19	25	33	17
hsa-miR-449c-5p	MIMAT0010251	15	2	23	12	8	12	13	9	17	18	7	5
hsa-miR-592	MIMAT0003260	15	3	15	27	10	14	13	21	20	20	12	12
hsa-miR-571	MIMAT0003236	14	5	21	24	11	15	13	12	11	19	14	19
hsa-miR-424-5p	MIMAT0001341	27	41	86	20	180	46	13	20	37	13	16	23
hsa-miR-499b-3p	MIMAT0019898	11	3	15	12	9	8	13	11	18	17	16	7
hsa-miR-520c-3p	MIMAT0002846	12	8	16	27	14	10	13	15	23	18	18	15
hsa-miR-376a-2-5p	MIMAT0022928	9	3	19	18	12	10	13	15	17	13	16	18
hsa-miR-577	MIMAT0003242	16	8	27	16	18	15	13	19	23	17	24	20
hsa-miR-324-5p	MIMAT0000761	7	15	23	11	20	11	13	12	13	17	9	10
hsa-miR-504-5p	MIMAT0002875	5	7	4	10	2	4	13	10	8	1	3	4
hsa-miR-551a	MIMAT0003214	2	4	2	8	5	3	13	4	6	7	8	5
hsa-miR-1306-5p	MIMAT0022726	2	5	5	9	7	4	13	7	10	12	9	8
hsa-miR-23c	MIMAT0018000	2	8	5	6	2	4	13	10	9	5	4	5
hsa-miR-888-5p	MIMAT0004916	9	14	18	8	22	13	13	10	12	8	9	5
hsa-miR-378e	MIMAT0018927	3	24	20	16	13	9	13	12	15	7	10	10
hsa-miR-1281	MIMAT0005939	2	1	3	3	4	4	13	1	7	7	3	2
hsa-miR-624-3p	MIMAT0004807	1	8	0	3	4	6	13	9	12	5	12	4
hsa-miR-503-5p	MIMAT0002874	22	14	17	23	14	14	12	15	19	22	15	17
hsa-miR-2053	MIMAT0009978	12	3	15	14	7	10	12	13	22	11	13	8
hsa-miR-29a-3p	MIMAT0000086	28	51	60	20	118	50	12	13	22	13	17	9
hsa-miR-100-5p	MIMAT0000098	25	61	64	26	47	23	12	23	19	17	11	15
hsa-miR-139-3p	MIMAT0004552	14	5	21	17	9	14	12	17	25	20	4	15
hsa-miR-591	MIMAT0003259	14	3	16	18	13	12	12	19	25	16	9	12
hsa-miR-190a-3p	MIMAT0026482	13	5	18	25	12	18	12	13	22	14	15	13
hsa-miR-214-3p	MIMAT0000271	13	3	10	16	6	11	12	12	16	15	14	15
hsa-miR-513a-5p	MIMAT0002877	8	4	10	14	11	14	12	19	13	18	16	15
hsa-miR-135b-5p	MIMAT0000758	14	6	19	17	19	28	12	7	22	19	12	12
hsa-miR-190a-5p	MIMAT0000458	14	10	18	20	15	10	12	10	18	9	9	12
hsa-miR-302f	MIMAT0005932	18	8	13	15	6	13	12	18	23	14	13	12
hsa-miR-105-5p	MIMAT0000102	3	4	9	10	8	6	12	7	6	8	8	6
hsa-miR-93-5p	MIMAT0000093	9	34	24	5	68	13	12	1	20	1	3	9
hsa-miR-4421	MIMAT0018934	6	3	11	7	8	10	12	4	12	11	12	7
hsa-miR-185-5p	MIMAT0000455	4	7	8	9	6	3	12	3	16	9	6	6
hsa-miR-922	MIMAT0004972	4	2	3	5	4	5	12	11	12	6	11	7
hsa-miR-18a-5p	MIMAT0000072	6	9	4	5	4	4	12	11	8	6	9	4
hsa-miR-650	MIMAT0003320	2	4	2	2	5	2	12	5	11	1	7	8
hsa-miR-4488	MIMAT0019022	10	17	9	6	17	15	12	6	5	2	5	6
hsa-miR-378f	MIMAT0018932	7	11	11	7	10	7	12	6	10	6	4	11
hsa-miR-183-5p	MIMAT0000261	7	9	6	5	4	7	12	9	11	9	14	9
hsa-miR-548y	MIMAT0018354	6	8	9	6	5	8	12	9	13	2	9	5
hsa-miR-891a-5p	MIMAT0004902	5	4	11	8	5	8	12	9	15	8	7	9
hsa-miR-128-3p	MIMAT0000424	10	17	10	22	19	5	12	20	9	10	6	15
hsa-miR-758-5p	MIMAT0022929	5	6	2	5	2	3	12	6	5	7	8	4
hsa-miR-1322	MIMAT0005953	5	6	7	15	15	7	12	3	10	8	2	6
hsa-miR-7-5p	MIMAT0000252	9	4	7	9	8	11	12	7	5	3	3	5
hsa-miR-574-5p	MIMAT0004795	20	26	25	27	30	50	11	16	24	30	15	10
hsa-miR-138-5p	MIMAT0000430	11	5	10	17	15	16	11	12	23	14	8	15
hsa-miR-770-5p	MIMAT0003948	18	5	15	18	14	17	11	18	19	18	17	12
hsa-miR-519d-3p	MIMAT0002853	10	6	14	21	10	18	11	12	10	23	6	15
hsa-miR-483-3p	MIMAT0002173	21	8	15	19	6	12	11	11	13	17	9	15
hsa-miR-542-5p	MIMAT0003340	17	3	17	30	17	11	11	18	18	25	9	16
hsa-miR-509-3p	MIMAT0002881	11	4	8	14	8	14	11	13	7	11	9	8
hsa-miR-499a-3p	MIMAT0004772	10	4	15	12	14	12	11	7	17	20	21	10
hsa-miR-1226-3p	MIMAT0005577	6	10	16	21	7	8	11	9	15	20	19	17
hsa-miR-515-3p	MIMAT0002827	18	3	14	15	13	18	11	14	16	23	15	11
hsa-miR-21-5p	MIMAT0000076	66	171	94	27	106	115	11	20	19	19	15	18
hsa-miR-4531	MIMAT0019070	13	7	13	28	13	22	11	3	17	15	18	13
hsa-miR-3928-3p	MIMAT0018205	15	9	15	26	12	18	11	27	22	26	21	20
hsa-miR-603	MIMAT0003271	19	11	29	21	26	16	11	21	13	19	14	16
hsa-miR-885-3p	MIMAT0004948	10	8	13	15	4	15	11	10	9	13	11	13
hsa-miR-19a-3p	MIMAT0000073	17	19	21	12	14	13	11	8	15	16	11	12
hsa-miR-1273c	MIMAT0015017	14	0	17	12	7	13	11	11	21	20	11	15
hsa-miR-589-5p	MIMAT0004799	3	5	11	17	11	6	11	14	16	22	11	16
hsa-miR-5196-3p+hsa-miR-6732-3p	MIMAT0021129	7	8	8	13	16	20	11	16	17	11	17	14
hsa-miR-1469	MIMAT0007347	4	6	4	1	10	15	11	8	7	5	8	4
hsa-miR-4435	MIMAT0018951	2	2	6	9	1	5	11	3	12	5	3	2
hsa-miR-767-3p	MIMAT0003883	4	1	4	12	4	3	11	6	10	7	6	9
hsa-miR-570-3p	MIMAT0003235	7	10	12	9	6	3	11	7	10	8	4	7
hsa-miR-1910-3p	MIMAT0026917	2	6	3	3	3	5	11	3	7	7	4	2
hsa-miR-526b-5p	MIMAT0002835	4	3	5	5	5	5	11	5	6	3	6	1
hsa-miR-585-3p	MIMAT0003250	7	9	9	9	7	13	11	13	16	10	15	13
hsa-miR-3605-5p	MIMAT0017981	2	4	6	4	3	1	11	7	10	8	3	6
hsa-miR-3147	MIMAT0015019	5	5	6	6	5	5	11	8	9	4	4	6
hsa-miR-4707-5p	MIMAT0019807	2	5	6	2	3	1	11	5	4	9	7	1
hsa-miR-1295a	MIMAT0005885	9	9	12	11	5	8	11	5	16	11	9	10
hsa-miR-3613-3p	MIMAT0017991	4	11	8	7	9	2	11	5	10	2	4	6
hsa-miR-495-5p	MIMAT0022924	0	5	7	4	2	7	11	12	12	7	13	3
hsa-miR-454-3p	MIMAT0003885	1	3	4	3	3	7	11	5	8	4	7	7
hsa-miR-302a-3p	MIMAT0000684	2	2	9	5	4	3	11	3	3	4	4	3
hsa-miR-876-3p	MIMAT0004925	2	4	9	6	2	5	11	6	4	7	4	8
hsa-miR-766-3p	MIMAT0003888	4	5	4	5	5	6	11	8	5	5	8	4
hsa-miR-1258	MIMAT0005909	15	2	13	15	9	10	10	13	19	21	19	16
hsa-miR-191-5p	MIMAT0000440	46	108	86	31	238	31	10	32	50	27	19	26
hsa-miR-140-3p	MIMAT0004597	15	6	14	14	13	6	10	14	19	13	17	12
hsa-miR-147a	MIMAT0000251	10	7	15	16	6	14	10	11	11	20	14	13
hsa-miR-339-5p	MIMAT0000764	14	6	12	16	11	20	10	11	8	15	15	7
hsa-miR-548ai+hsa-miR-570-5p	MIMAT0018989	15	1	13	15	8	17	10	11	26	14	5	10
hsa-miR-488-3p	MIMAT0004763	13	1	20	19	7	10	10	14	17	15	17	11
hsa-miR-339-3p	MIMAT0004702	8	7	11	11	11	11	10	13	12	11	13	12
hsa-miR-373-3p	MIMAT0000726	15	1	13	17	6	12	10	10	17	14	12	11
hsa-miR-628-3p	MIMAT0003297	12	2	7	17	9	17	10	8	22	16	9	11
hsa-miR-381-3p	MIMAT0000736	17	5	11	20	7	12	10	10	12	22	12	12
hsa-miR-1268a	MIMAT0005922	19	15	14	26	17	28	10	10	16	9	8	11
hsa-miR-548e-3p	MIMAT0005874	7	6	7	5	1	6	10	4	1	3	8	9
hsa-miR-617	MIMAT0003286	1	4	7	7	2	9	10	7	11	7	10	7
hsa-miR-367-3p	MIMAT0000719	8	6	7	4	7	8	10	6	14	7	7	3
hsa-miR-526a+hsa-miR-518c-5p+hsa-miR-518d-5p	MIMAT0002845	10	4	11	14	9	10	10	14	8	8	10	13
hsa-let-7d-5p	MIMAT0000065	19	43	21	5	40	19	10	22	25	12	10	19
hsa-miR-1299	MIMAT0005887	4	12	9	13	9	7	10	15	18	18	12	11
hsa-miR-320e	MIMAT0015072	5460	39719	22038	1372	20391	34034	10	8	10	9	10	3
hsa-miR-34c-5p	MIMAT0000686	4	3	3	6	11	7	10	4	16	6	4	6
hsa-miR-518c-3p	MIMAT0002848	4	2	4	7	6	13	10	4	14	6	11	4
hsa-miR-130b-3p	MIMAT0000691	1	7	7	2	5	5	10	9	8	1	4	4
hsa-miR-1185-2-3p	MIMAT0022713	4	2	5	8	3	5	10	8	4	7	10	6
hsa-miR-5010-3p	MIMAT0021044	2	3	7	7	5	6	10	7	8	5	9	9
hsa-miR-26b-5p	MIMAT0000083	26	89	48	7	79	21	10	7	8	11	8	9
hsa-miR-487b-5p	MIMAT0026614	4	5	4	4	5	3	10	8	4	4	6	9
hsa-miR-5001-5p	MIMAT0021021	5	5	0	9	3	5	10	8	9	4	7	6
hsa-miR-802	MIMAT0004185	6	4	2	5	6	5	10	8	15	2	4	7
hsa-miR-933	MIMAT0004976	5	3	9	8	5	3	10	9	9	10	9	3
hsa-miR-551b-3p	MIMAT0003233	3	5	4	11	4	2	10	5	7	7	4	2
hsa-miR-543	MIMAT0004954	1	5	4	7	3	4	10	7	5	6	10	4
hsa-miR-324-3p	MIMAT0000762	4	7	6	7	5	9	10	12	10	9	15	6
hsa-miR-584-3p	MIMAT0022708	4	4	2	5	6	8	10	3	8	7	5	10
hsa-miR-370-3p	MIMAT0000722	4	3	3	12	5	5	10	11	10	4	11	2
hsa-miR-450a-2-3p	MIMAT0031074	1	2	4	3	6	4	10	6	5	4	9	7
hsa-miR-887-5p	MIMAT0026720	2	2	6	7	5	7	10	3	8	4	9	3
hsa-miR-378g	MIMAT0018937	2	9	16	5	7	7	10	4	9	10	6	1
hsa-miR-95-3p	MIMAT0000094	5	16	10	7	9	7	10	7	12	5	6	3
hsa-miR-1228-3p	MIMAT0005583	4	7	4	9	2	7	10	6	9	6	5	8
hsa-miR-514a-3p	MIMAT0002883	2	15	11	5	6	4	10	9	9	4	5	4
hsa-miR-199a-3p+hsa-miR-199b-3p	MIMAT0000232	3	4	8	7	9	1	10	8	7	2	6	8
hsa-miR-498	MIMAT0002824	3	2	6	1	2	5	10	4	6	2	4	3
hsa-miR-200b-3p	MIMAT0000318	88	450	363	25	422	114	10	32	44	8	10	15
hsa-miR-1200	MIMAT0005863	1	1	3	9	4	5	10	4	4	7	9	6
hsa-miR-129-5p	MIMAT0000242	7	3	2	6	4	7	10	4	4	5	2	6
hsa-miR-769-5p	MIMAT0003886	4	3	7	10	7	15	10	9	18	16	13	13
hsa-miR-361-3p	MIMAT0004682	9	9	7	6	8	18	10	4	12	3	3	4
hsa-miR-99a-5p	MIMAT0000097	65	281	171	5	222	16	10	18	21	6	5	12
hsa-miR-1306-3p	MIMAT0005950	4	1	2	12	6	5	10	8	8	6	6	10
hsa-miR-628-5p	MIMAT0004809	2	3	3	2	2	1	10	0	3	4	1	3
hsa-miR-30c-5p	MIMAT0000244	17	54	31	16	55	11	9	14	24	10	16	9
hsa-miR-593-3p	MIMAT0004802	12	5	18	16	7	13	9	6	14	18	10	9
hsa-miR-380-3p	MIMAT0000735	6	1	11	6	9	17	9	7	11	10	9	7
hsa-miR-489-3p	MIMAT0002805	10	5	19	5	8	11	9	8	10	17	13	6
hsa-miR-675-5p	MIMAT0004284	11	4	21	37	16	17	9	10	15	19	14	13
hsa-miR-520a-5p	MIMAT0002833	16	6	20	20	8	9	9	15	21	20	15	13
hsa-miR-555	MIMAT0003219	13	4	14	15	4	15	9	7	15	14	9	16
hsa-miR-372-3p	MIMAT0000724	11	3	16	23	17	12	9	27	25	20	17	20
hsa-miR-500a-5p+hsa-miR-501-5p	MIMAT0004773	4	15	13	7	20	5	9	5	8	5	5	2
hsa-miR-151a-3p	MIMAT0000757	4	14	16	10	16	6	9	8	5	4	11	4
hsa-miR-3164	MIMAT0015038	2	2	8	4	3	5	9	4	11	3	5	6
hsa-miR-1264	MIMAT0005791	5	4	7	4	8	2	9	9	6	10	11	6
hsa-miR-576-5p	MIMAT0003241	6	5	3	7	8	3	9	15	16	7	9	15
hsa-miR-19b-3p	MIMAT0000074	7	28	16	7	35	7	9	8	6	5	10	5
hsa-miR-516b-5p	MIMAT0002859	4	3	3	7	6	1	9	6	6	7	11	5
hsa-miR-548j-3p	MIMAT0026737	3	7	4	15	11	7	9	8	11	4	7	7
hsa-miR-509-5p	MIMAT0004779	6	3	14	10	6	6	9	8	8	4	3	5
hsa-miR-196a-5p	MIMAT0000226	6	20	10	12	24	23	9	10	13	19	13	8
hsa-miR-6503-3p	MIMAT0025463	2	3	2	5	4	5	9	7	4	5	5	7
hsa-miR-532-5p	MIMAT0002888	5	17	16	7	18	8	9	4	9	7	5	7
hsa-miR-153-3p	MIMAT0000439	9	3	7	6	2	6	9	4	9	5	6	8
hsa-miR-516a-5p	MIMAT0004770	0	5	1	7	3	6	9	4	7	1	4	2
hsa-miR-329-3p	MIMAT0001629	2	1	8	7	4	1	9	7	6	2	5	3
hsa-miR-127-5p	MIMAT0004604	3	0	6	4	5	4	9	7	8	4	7	7
hsa-miR-450b-5p	MIMAT0004909	8	9	8	6	7	6	9	10	7	6	14	5
hsa-miR-455-5p	MIMAT0003150	2	4	3	3	6	7	9	2	4	2	6	5
hsa-miR-574-3p	MIMAT0003239	5	7	7	3	10	5	9	9	4	4	10	4
hsa-miR-502-5p	MIMAT0002873	4	9	2	4	5	7	9	7	6	10	4	9
hsa-miR-522-3p	MIMAT0002868	5	3	8	3	1	3	9	7	7	4	7	5
hsa-miR-421	MIMAT0003339	4	3	6	9	4	8	9	6	9	6	6	6
hsa-miR-764	MIMAT0010367	2	4	7	7	4	5	9	5	7	6	5	4
hsa-miR-4461	MIMAT0018983	2	4	6	4	4	7	9	8	10	8	7	4
hsa-miR-627-5p	MIMAT0003296	5	8	5	4	8	5	9	10	4	5	16	8
hsa-miR-10b-5p	MIMAT0000254	140	400	280	10	341	53	9	23	48	9	7	27
hsa-miR-301b-3p	MIMAT0004958	2	3	3	1	6	6	9	6	13	8	5	4
hsa-miR-210-5p	MIMAT0026475	3	3	4	4	4	5	9	1	5	5	5	6
hsa-miR-181a-2-3p	MIMAT0004558	5	2	4	8	4	1	9	8	12	7	4	2
hsa-miR-1245a	MIMAT0005897	2	2	1	4	5	4	9	3	7	4	8	3
hsa-miR-1185-5p	MIMAT0005798	3	5	8	6	6	2	9	8	10	3	6	4
hsa-miR-625-5p	MIMAT0003294	3	2	1	4	2	4	9	5	10	8	9	3
hsa-miR-760	MIMAT0004957	1	2	3	5	6	3	9	4	10	4	8	3
hsa-miR-1260a	MIMAT0005911	5	3	3	7	2	2	9	7	13	7	11	12
hsa-miR-377-3p	MIMAT0000730	4	6	5	3	2	4	9	9	3	3	5	4
hsa-miR-198	MIMAT0000228	2	4	7	5	4	8	9	6	4	5	7	8
hsa-miR-1271-5p	MIMAT0005796	2	1	1	5	2	1	9	4	6	4	4	4
hsa-miR-4448	MIMAT0018967	3	3	6	4	5	3	9	3	5	3	3	4
hsa-miR-423-3p	MIMAT0001340	13	9	13	17	9	9	8	10	25	15	9	11
hsa-miR-1298-5p	MIMAT0005800	10	2	23	17	11	9	8	17	19	22	11	13
hsa-miR-595	MIMAT0003263	13	5	12	16	9	16	8	10	20	16	11	14
hsa-miR-30b-5p	MIMAT0000420	41	87	43	16	48	8	8	21	28	18	21	18
hsa-miR-889-3p	MIMAT0004921	7	2	17	15	10	20	8	11	12	19	13	13
hsa-miR-520g-3p	MIMAT0002858	10	8	12	20	14	10	8	10	13	9	14	11
hsa-miR-758-3p+hsa-miR-411-3p	MIMAT0003879	20	3	14	25	7	15	8	13	15	15	12	9
hsa-miR-139-5p	MIMAT0000250	11	3	12	10	6	6	8	11	11	6	5	9
hsa-miR-874-5p	MIMAT0026718	3	3	9	4	6	4	8	10	3	8	7	6
hsa-miR-342-5p	MIMAT0004694	0	5	6	2	8	4	8	4	6	3	5	3
hsa-miR-24-3p	MIMAT0000080	6	4	7	6	10	4	8	7	3	4	8	7
hsa-miR-515-5p	MIMAT0002826	2	5	7	8	3	2	8	8	10	3	7	4
hsa-miR-365b-5p	MIMAT0022833	0	10	6	5	4	9	8	3	7	3	2	4
hsa-miR-29b-3p	MIMAT0000100	393	725	416	20	566	256	8	33	29	2	4	23
hsa-miR-613	MIMAT0003281	4	5	4	2	4	3	8	7	5	4	6	4
hsa-miR-323b-3p	MIMAT0015050	3	6	7	7	4	9	8	10	14	10	15	7
hsa-miR-221-3p	MIMAT0000278	4	11	12	6	9	3	8	10	6	8	5	7
hsa-miR-144-3p	MIMAT0000436	4	8	10	2	6	4	8	3	5	6	4	4
hsa-miR-4524a-5p	MIMAT0019062	4	5	6	9	8	3	8	6	6	6	9	2
hsa-miR-553	MIMAT0003216	7	3	4	9	3	8	8	5	4	9	3	5
hsa-miR-23b-3p	MIMAT0000418	30	72	67	7	70	21	8	10	11	4	5	10
hsa-miR-1262	MIMAT0005914	7	2	3	8	3	6	8	9	17	5	9	6
hsa-miR-4536-3p	MIMAT0020959	1	4	4	3	3	2	8	6	7	9	8	3
hsa-miR-508-5p	MIMAT0004778	5	5	3	4	4	6	8	9	7	1	3	1
hsa-miR-563	MIMAT0003227	6	10	6	7	2	2	8	6	6	12	7	5
hsa-miR-517c-3p+hsa-miR-519a-3p	MIMAT0002866	2	11	6	3	6	6	8	3	2	4	9	5
hsa-miR-1302	MIMAT0005890	4	4	9	6	2	1	8	9	11	5	6	5
hsa-miR-4647	MIMAT0019709	3	3	2	5	3	5	8	8	7	6	5	7
hsa-miR-362-5p	MIMAT0000705	9	22	19	5	32	13	8	8	13	2	2	7
hsa-miR-4516	MIMAT0019053	438	590	175	92	209	350	8	5	7	2	5	2
hsa-miR-208b-3p	MIMAT0004960	5	5	8	3	7	14	8	10	14	9	8	9
hsa-miR-299-5p	MIMAT0002890	4	1	6	7	4	6	8	6	12	4	7	8
hsa-miR-10a-5p	MIMAT0000253	33	121	70	6	67	31	8	14	15	5	8	6
hsa-miR-181a-3p	MIMAT0000270	2	1	2	5	3	3	8	10	8	6	3	3
hsa-miR-134-3p	MIMAT0026481	4	6	5	2	2	3	8	7	5	6	8	7
hsa-miR-542-3p	MIMAT0003389	3	8	10	4	3	7	8	5	10	2	8	3
hsa-miR-1268b	MIMAT0018925	6	4	6	5	6	5	8	5	5	6	5	5
hsa-miR-133a-3p	MIMAT0000427	3	3	10	6	0	2	8	6	5	6	10	9
hsa-miR-1537-3p	MIMAT0007399	3	4	6	6	7	6	8	8	3	3	4	5
hsa-miR-767-5p	MIMAT0003882	6	6	5	12	3	6	8	3	4	5	3	9
hsa-miR-299-3p	MIMAT0000687	4	11	3	2	7	6	8	3	5	5	6	4
hsa-miR-1976	MIMAT0009451	1	2	5	4	6	3	8	3	4	6	3	7
hsa-miR-513a-3p	MIMAT0004777	4	4	6	3	5	3	8	10	5	3	4	9
hsa-miR-18b-5p	MIMAT0001412	2	5	4	6	9	1	8	6	7	6	6	4
hsa-miR-6720-3p	MIMAT0025851	2	4	3	5	3	4	8	4	9	4	1	4
hsa-miR-302a-5p	MIMAT0000683	5	3	9	7	1	8	8	6	9	8	9	7
hsa-miR-330-5p	MIMAT0004693	3	5	8	9	5	4	8	4	5	9	2	1
hsa-miR-3615	MIMAT0017994	4	4	8	6	4	4	8	4	9	11	7	2
hsa-miR-296-3p	MIMAT0004679	5	2	12	11	3	4	8	11	10	5	6	9
hsa-miR-146a-5p	MIMAT0000449	6	8	19	8	8	10	8	13	10	8	7	8
hsa-miR-2116-5p	MIMAT0011160	2	7	5	3	2	0	8	2	3	6	5	3
hsa-miR-197-3p	MIMAT0000227	2	1	8	5	2	4	8	3	8	6	6	4
hsa-miR-346	MIMAT0000773	5	4	8	5	8	7	8	1	9	1	6	2
hsa-miR-219b-3p	MIMAT0019748	3	3	7	4	6	8	8	7	9	6	12	3
hsa-miR-224-5p	MIMAT0000281	1	1	7	4	2	2	8	5	4	5	4	2
hsa-miR-548z+hsa-miR-548h-3p	MIMAT0018446	10	17	18	5	25	10	8	4	6	7	3	5
hsa-miR-663a	MIMAT0003326	11	18	10	9	27	9	8	5	3	3	7	1
hsa-miR-30d-5p	MIMAT0000245	34	251	195	9	395	78	8	15	28	4	7	17
hsa-miR-99b-5p	MIMAT0000689	9	29	16	13	39	7	8	7	20	2	8	10
hsa-miR-629-5p	MIMAT0004810	6	14	8	16	6	6	8	8	11	8	11	14
hsa-miR-221-5p	MIMAT0004568	2	4	5	7	2	4	8	4	6	5	7	5
hsa-miR-433-5p	MIMAT0026554	15	6	15	13	5	13	7	10	14	26	12	15
hsa-miR-190b	MIMAT0004929	7	1	13	9	7	18	7	5	6	9	15	8
hsa-miR-148a-3p	MIMAT0000243	77	215	173	25	207	89	7	23	23	18	11	15
hsa-miR-548b-3p	MIMAT0003254	5	5	8	22	4	14	7	10	10	12	8	6
hsa-miR-409-3p	MIMAT0001639	5	1	3	4	1	3	7	7	11	9	7	2
hsa-miR-890	MIMAT0004912	1	10	12	9	11	10	7	5	4	7	5	5
hsa-miR-194-5p	MIMAT0000460	23	215	120	7	330	34	7	15	16	6	2	7
hsa-miR-15a-5p	MIMAT0000068	12	31	38	3	34	9	7	5	8	2	2	0
hsa-miR-539-5p	MIMAT0003163	1	2	2	0	2	8	7	3	6	5	3	5
hsa-miR-1180-3p	MIMAT0005825	8	12	17	8	10	19	7	14	11	7	10	6
hsa-miR-320b	MIMAT0005792	3	2	4	4	2	4	7	8	4	4	4	4
hsa-miR-152-3p	MIMAT0000438	3	5	5	5	4	6	7	9	7	2	2	4
hsa-miR-519b-5p+hsa-miR-519c-5p+hsa-miR-523-5p+hsa-miR-518e-5p+hsa-miR-522-5p+hsa-miR-519a-5p	MIMAT0005454	6	3	7	5	3	7	7	9	7	6	3	5
hsa-miR-98-5p	MIMAT0000096	23	52	23	6	28	26	7	8	21	9	7	7
hsa-miR-4458	MIMAT0018980	3	2	4	7	2	5	7	5	5	5	4	5
hsa-miR-98-3p	MIMAT0022842	3	6	5	4	2	6	7	8	6	7	7	10
hsa-miR-370-5p	MIMAT0026483	4	1	3	4	3	7	7	4	10	6	5	1
hsa-miR-548n	MIMAT0005916	4	3	5	4	2	11	7	9	8	8	9	5
hsa-miR-1244	MIMAT0005896	1	1	6	10	3	3	7	8	9	7	4	8
hsa-miR-345-5p	MIMAT0000772	6	7	20	6	8	3	7	9	12	8	10	9
hsa-miR-143-3p	MIMAT0000435	14	32	27	27	16	6	7	16	19	16	6	9
hsa-miR-384	MIMAT0001075	3	1	4	4	3	5	7	3	6	6	8	7
hsa-miR-523-3p	MIMAT0002840	6	3	3	7	3	3	7	7	3	7	4	3
hsa-miR-506-3p	MIMAT0002878	4	5	8	8	5	4	7	6	14	3	4	7
hsa-miR-491-5p	MIMAT0002807	3	1	8	3	5	10	7	5	7	4	8	4
hsa-miR-29c-3p	MIMAT0000681	39	135	82	9	130	48	7	10	11	3	7	6
hsa-miR-32-5p	MIMAT0000090	20	60	60	7	68	16	7	10	7	3	3	6
hsa-miR-4787-3p	MIMAT0019957	3	4	4	6	6	7	7	7	9	4	6	8
hsa-miR-337-5p	MIMAT0004695	2	3	6	2	5	5	7	3	7	7	6	4
hsa-miR-369-3p	MIMAT0000721	4	7	8	9	10	2	7	8	6	8	6	6
hsa-miR-33b-5p	MIMAT0003301	2	6	5	1	5	3	7	5	12	6	2	4
hsa-miR-181d-3p	MIMAT0026608	3	3	2	5	4	1	7	1	5	4	5	4
hsa-miR-532-3p	MIMAT0004780	0	4	2	7	5	6	7	4	8	4	5	7
hsa-miR-607	MIMAT0003275	5	3	8	4	5	2	7	7	5	4	9	13
hsa-miR-1285-5p	MIMAT0022719	20	62	51	14	147	86	7	11	9	7	10	6
hsa-miR-1272	MIMAT0005925	7	4	3	5	2	6	7	4	6	5	6	3
hsa-miR-23a-3p	MIMAT0000078	86	295	261	8	240	144	7	14	28	8	11	17
hsa-miR-30e-5p	MIMAT0000692	26	112	64	10	97	49	7	9	16	11	7	4
hsa-miR-335-5p	MIMAT0000765	2	8	2	7	6	5	7	8	3	5	1	3
hsa-miR-4485-3p	MIMAT0019019	3	32	34	6	61	23	7	2	7	3	9	6
hsa-miR-16-5p	MIMAT0000069	13	39	19	15	44	1	7	12	11	5	3	8
hsa-miR-2113	MIMAT0009206	6	3	3	5	1	3	7	5	5	8	3	2
hsa-miR-1277-3p	MIMAT0005933	0	1	4	5	4	8	7	12	18	16	8	2
hsa-miR-539-3p	MIMAT0022705	5	1	7	5	7	4	7	6	4	4	4	8
hsa-miR-3185	MIMAT0015065	2	3	4	5	2	1	7	6	8	3	6	3
hsa-let-7e-5p	MIMAT0000066	5	33	12	10	23	5	7	5	19	3	1	4
hsa-miR-642a-3p	MIMAT0020924	8	26	12	9	12	25	7	6	6	9	7	5
hsa-miR-554	MIMAT0003217	6	2	1	6	5	5	7	1	6	6	3	3
hsa-miR-181a-5p	MIMAT0000256	22	34	49	7	63	32	7	3	19	9	5	3
hsa-miR-1297	MIMAT0005886	5	2	7	11	4	3	7	4	9	8	6	5
hsa-miR-936	MIMAT0004979	4	3	6	6	5	3	7	7	12	3	6	5
hsa-miR-506-5p	MIMAT0022701	5	3	3	4	4	1	7	2	5	7	5	5
hsa-miR-3131	MIMAT0014996	2	5	8	7	4	5	7	5	6	10	6	8
hsa-miR-432-5p	MIMAT0002814	4	1	3	2	5	6	7	6	4	4	3	3
hsa-miR-485-5p	MIMAT0002175	0	1	2	2	5	2	7	4	4	4	1	3
hsa-miR-4455	MIMAT0018977	9	8	2	8	0	8	7	7	11	6	4	4
hsa-miR-361-5p	MIMAT0000703	7	10	5	2	14	6	7	2	4	2	5	0
hsa-miR-520e	MIMAT0002825	3	2	1	8	2	4	7	1	5	6	6	2
hsa-miR-128-2-5p	MIMAT0031095	0	2	4	7	8	10	7	2	5	4	2	3
hsa-miR-3916	MIMAT0018190	4	2	3	1	4	7	7	4	4	5	5	1
hsa-miR-548d-3p	MIMAT0003323	6	4	10	4	11	6	7	3	4	7	10	4
hsa-miR-9-5p	MIMAT0000441	4	5	10	5	6	2	7	1	8	5	4	7
hsa-miR-329-5p	MIMAT0026555	5	1	6	7	7	6	6	3	8	6	7	13
hsa-miR-374a-5p	MIMAT0000727	36	74	58	21	77	47	6	16	22	16	10	21
hsa-miR-328-3p	MIMAT0000752	2	2	5	4	2	3	6	7	5	4	2	3
hsa-miR-218-5p	MIMAT0000275	5	6	8	9	6	6	6	7	7	4	2	2
hsa-miR-128-1-5p	MIMAT0026477	1	6	9	8	3	9	6	6	7	7	6	4
hsa-miR-92a-3p	MIMAT0000092	6	10	2	3	7	8	6	2	5	4	2	5
hsa-miR-2117	MIMAT0011162	7	23	20	5	32	15	6	11	5	3	8	6
hsa-miR-519e-3p	MIMAT0002829	1	5	7	4	2	3	6	4	7	3	3	4
hsa-miR-606	MIMAT0003274	4	5	4	8	4	8	6	6	5	7	7	4
hsa-miR-505-3p	MIMAT0002876	0	3	2	7	5	7	6	8	10	4	6	2
hsa-miR-892a	MIMAT0004907	5	1	8	6	7	2	6	8	6	3	6	5
hsa-miR-568	MIMAT0003232	2	3	5	2	4	4	6	12	5	10	7	3
hsa-miR-151b	MIMAT0010214	5	4	4	11	4	6	6	6	2	3	5	2
hsa-miR-556-3p	MIMAT0004793	3	2	4	6	5	5	6	6	7	4	2	4
hsa-miR-1285-3p	MIMAT0005876	5	3	7	10	6	6	6	6	8	7	10	5
hsa-miR-514a-5p	MIMAT0022702	2	3	8	8	0	5	6	5	4	8	2	3
hsa-miR-875-3p	MIMAT0004923	2	3	5	3	5	10	6	4	15	6	11	0
hsa-miR-381-5p	MIMAT0022862	3	5	4	11	3	4	6	8	8	4	7	5
hsa-miR-550a-5p	MIMAT0004800	0	3	2	3	3	2	6	2	4	1	4	3
hsa-miR-504-3p	MIMAT0026612	1	6	3	3	3	8	6	6	11	8	9	9
hsa-miR-375	MIMAT0000728	3	9	11	7	8	5	6	8	8	6	11	6
hsa-miR-211-5p	MIMAT0000268	3	2	6	6	3	4	6	7	11	6	3	6
hsa-miR-497-5p	MIMAT0002820	3	12	7	4	14	8	6	5	6	11	10	8
hsa-miR-582-5p	MIMAT0003247	11	19	13	12	10	8	6	6	11	13	9	7
hsa-miR-30e-3p	MIMAT0000693	11	12	10	2	17	5	6	5	6	4	2	4
hsa-miR-6503-5p	MIMAT0025462	4	4	4	5	4	5	6	5	9	2	5	1
hsa-miR-338-5p	MIMAT0004701	2	2	5	5	4	0	6	5	5	4	4	4
hsa-miR-660-3p	MIMAT0022711	3	8	5	7	3	4	6	4	10	5	13	7
hsa-miR-642a-5p	MIMAT0003312	1	6	3	5	5	4	6	7	7	8	5	5
hsa-miR-184	MIMAT0000454	4	5	6	6	6	3	6	4	7	8	7	3
hsa-miR-4286	MIMAT0016916	15	31	21	16	34	61	6	20	44	12	9	41
hsa-miR-365a-3p+hsa-miR-365b-3p	MIMAT0000710	5	18	15	7	13	4	6	5	6	7	8	5
hsa-miR-1197	MIMAT0005955	3	4	4	10	7	5	6	7	6	6	6	11
hsa-miR-1296-3p	MIMAT0026637	5	4	4	6	3	3	6	5	8	4	6	3
hsa-miR-1973	MIMAT0009448	4	3	3	3	5	2	6	5	4	4	7	3
hsa-miR-937-3p	MIMAT0004980	3	1	4	8	4	4	6	6	10	4	6	4
hsa-miR-939-5p	MIMAT0004982	5	7	5	6	5	2	6	5	12	6	4	10
hsa-miR-548ar-3p	MIMAT0022266	5	4	9	4	8	8	6	6	12	6	10	2
hsa-miR-1255a	MIMAT0005906	17	4	7	7	5	8	6	10	9	6	10	3
hsa-miR-576-3p	MIMAT0004796	1	4	4	7	5	6	6	7	5	3	5	5
hsa-miR-208a-3p	MIMAT0000241	1	2	7	5	2	8	6	6	9	8	6	7
hsa-miR-378d	MIMAT0018926	6	4	4	3	7	1	6	8	8	6	5	3
hsa-miR-187-3p	MIMAT0000262	1	6	5	5	4	10	6	5	13	1	7	5
hsa-miR-1249-3p	MIMAT0005901	2	2	6	2	3	4	6	3	6	6	7	0
hsa-miR-337-3p	MIMAT0000754	6	10	7	9	9	5	6	6	8	7	12	8
hsa-miR-885-5p	MIMAT0004947	1	3	1	3	4	3	6	1	6	5	3	1
hsa-miR-582-3p	MIMAT0004797	6	6	2	6	8	5	6	3	5	2	7	5
hsa-miR-660-5p	MIMAT0003338	7	54	19	4	39	4	6	9	6	3	2	5
hsa-miR-182-3p	MIMAT0000260	2	5	1	6	2	5	6	8	10	10	6	4
hsa-miR-15b-5p	MIMAT0000417	12	50	25	5	41	15	6	7	10	5	6	9
hsa-miR-1249-5p	MIMAT0032029	3	5	7	5	3	6	6	6	4	2	6	1
hsa-miR-323a-3p	MIMAT0000755	2	1	6	9	3	7	6	1	3	3	8	4
hsa-miR-323a-5p	MIMAT0004696	3	2	4	3	2	5	6	4	6	2	2	2
hsa-miR-1303	MIMAT0005891	2	5	6	3	5	3	6	4	3	6	6	2
hsa-miR-517b-3p	MIMAT0002857	1	2	4	4	5	3	6	4	4	3	6	3
hsa-miR-196b-5p	MIMAT0001080	6	4	5	7	11	14	6	3	13	8	1	0
hsa-miR-3130-3p	MIMAT0014994	4	3	4	1	3	3	6	1	6	2	6	2
hsa-miR-630	MIMAT0003299	16	73	36	11	33	92	6	6	3	3	4	4
hsa-miR-1270	MIMAT0005924	5	2	7	2	6	4	6	8	6	6	8	5
hsa-miR-520h	MIMAT0002867	1	3	9	2	4	3	6	6	2	6	4	4
hsa-miR-502-3p	MIMAT0004775	4	1	6	2	0	2	6	4	6	3	6	6
hsa-miR-517a-3p	MIMAT0002852	3	2	5	9	4	4	6	2	7	5	6	3
hsa-miR-566	MIMAT0003230	1	3	5	13	9	4	6	10	5	0	10	5
hsa-miR-638	MIMAT0003308	3	4	8	7	4	2	6	5	4	6	4	3
hsa-miR-211-3p	MIMAT0022694	2	2	7	4	4	1	6	4	4	3	0	2
hsa-miR-614	MIMAT0003282	3	5	6	5	6	6	6	3	9	3	6	2
hsa-miR-6511a-5p	MIMAT0025478	2	3	5	3	5	6	6	6	8	9	5	3
hsa-miR-1304-3p	MIMAT0022720	0	1	5	3	4	6	6	4	5	6	5	4
hsa-miR-125a-5p	MIMAT0000443	10	26	24	6	34	12	6	7	7	9	3	4
hsa-miR-30a-5p	MIMAT0000087	71	297	214	17	374	121	6	10	22	5	6	9
hsa-miR-371b-5p	MIMAT0019892	9	4	17	12	6	15	5	14	13	18	13	16
hsa-miR-518b	MIMAT0002844	7	7	4	6	1	4	5	6	8	7	8	1
hsa-miR-1276	MIMAT0005930	11	10	8	3	13	6	5	2	1	3	8	12
hsa-miR-619-3p	MIMAT0003288	0	0	0	3	2	0	5	1	6	3	5	4
hsa-miR-3161	MIMAT0015035	7	6	8	14	8	7	5	8	8	16	8	5
hsa-miR-4521	MIMAT0019058	2	8	3	6	3	6	5	6	9	8	4	5
hsa-miR-374c-5p	MIMAT0018443	3	2	7	7	3	13	5	10	9	4	3	2
hsa-miR-3136-5p	MIMAT0015003	3	0	5	9	4	6	5	4	4	6	3	3
hsa-miR-195-5p	MIMAT0000461	5	12	6	5	4	6	5	7	12	6	4	7
hsa-miR-374b-5p	MIMAT0004955	4	9	9	4	16	6	5	5	8	11	7	5
hsa-miR-548d-5p	MIMAT0004812	2	7	4	8	4	9	5	7	10	4	4	7
hsa-miR-935	MIMAT0004978	2	7	2	2	4	3	5	5	9	11	7	2
hsa-miR-20a-5p+hsa-miR-20b-5p	MIMAT0000075	6	11	6	1	14	8	5	7	4	3	5	4
hsa-miR-208b-5p	MIMAT0026722	5	1	3	2	1	6	5	3	6	2	3	2
hsa-miR-491-3p	MIMAT0004765	1	5	4	4	5	4	5	7	5	3	7	3
hsa-miR-3180-5p	MIMAT0015057	1	7	6	8	3	4	5	3	7	3	3	3
hsa-miR-219a-2-3p	MIMAT0004675	6	2	10	7	8	10	5	5	8	9	5	5
hsa-miR-145-5p	MIMAT0000437	3	5	8	6	6	11	5	4	9	5	5	4
hsa-miR-1245b-3p	MIMAT0019951	3	2	11	1	1	3	5	12	8	8	7	0
hsa-miR-944	MIMAT0004987	4	5	4	6	4	4	5	4	8	4	8	3
hsa-miR-5010-5p	MIMAT0021043	3	1	10	8	3	5	5	3	5	7	8	5
hsa-miR-1271-3p	MIMAT0022712	1	5	5	9	3	6	5	4	12	2	3	7
hsa-miR-133b	MIMAT0000770	3	0	5	2	3	4	5	3	7	4	2	1
hsa-miR-1-3p	MIMAT0000416	1	5	7	8	9	3	5	8	12	7	6	10
hsa-miR-887-3p	MIMAT0004951	1	2	5	8	4	7	5	3	8	5	6	7
hsa-miR-3179	MIMAT0015056	1	0	4	5	7	2	5	5	0	5	7	5
hsa-miR-1247-5p	MIMAT0005899	1	4	2	1	2	1	5	2	3	4	0	1
hsa-miR-512-5p	MIMAT0002822	5	3	3	2	2	4	5	7	4	11	8	8
hsa-miR-548a-5p	MIMAT0004803	6	7	6	13	3	5	5	9	8	7	12	4
hsa-miR-203a-5p	MIMAT0031890	4	4	2	6	8	6	5	7	6	7	11	7
hsa-miR-1278	MIMAT0005936	3	5	8	6	6	2	5	7	8	10	10	2
hsa-miR-4284	MIMAT0016915	4	9	10	9	10	2	5	5	4	5	7	3
hsa-miR-3065-3p	MIMAT0015378	1	6	3	6	5	0	5	4	6	1	5	8
hsa-miR-548g-3p	MIMAT0005912	9	3	9	3	6	5	5	11	6	8	6	11
hsa-miR-876-5p	MIMAT0004924	2	2	4	5	3	2	5	9	11	2	5	6
hsa-miR-200a-3p	MIMAT0000682	61	248	169	12	179	51	5	14	22	8	4	15
hsa-miR-199b-5p	MIMAT0000263	2	4	5	3	1	5	5	6	9	3	3	4
hsa-miR-186-5p	MIMAT0000456	8	10	13	5	7	9	5	11	8	7	8	9
hsa-miR-27a-3p	MIMAT0000084	3	4	2	3	2	1	5	3	7	8	4	4
hsa-miR-548v	MIMAT0015020	1	3	1	6	4	4	5	10	7	10	6	12
hsa-miR-3614-5p	MIMAT0017992	1	3	4	6	2	3	5	5	5	10	5	10
hsa-miR-137	MIMAT0000429	3	6	6	9	7	4	5	8	9	7	12	3
hsa-miR-3168	MIMAT0015043	1	7	3	2	4	3	5	3	7	4	4	5
hsa-miR-664a-3p	MIMAT0005949	9	15	10	6	10	13	5	7	10	5	11	8
hsa-miR-521	MIMAT0002854	2	5	4	3	6	5	5	4	3	3	5	2
hsa-miR-27b-3p	MIMAT0000419	15	64	33	2	23	4	5	4	11	1	2	2
hsa-miR-511-5p	MIMAT0002808	3	6	5	13	8	6	5	4	10	9	8	4
hsa-miR-934	MIMAT0004977	1	3	9	1	4	2	5	6	4	3	4	5
hsa-miR-410-3p	MIMAT0002171	1	3	3	4	3	5	5	7	4	5	4	1
hsa-miR-548c-5p+hsa-miR-548o-5p+hsa-miR-548am-5p	MIMAT0004806	4	3	2	6	1	5	5	6	9	4	3	4
hsa-miR-649	MIMAT0003319	5	3	9	6	4	7	5	5	5	5	7	7
hsa-miR-376c-3p	MIMAT0000720	1	3	9	5	6	5	5	9	9	7	6	4
hsa-miR-485-3p	MIMAT0002176	7	6	1	9	4	2	5	8	4	3	5	3
hsa-miR-1260b	MIMAT0015041	3	3	6	0	5	5	5	5	4	1	7	4
hsa-miR-378b	MIMAT0014999	3	8	9	6	6	3	5	2	5	6	4	6
hsa-miR-496	MIMAT0002818	1	1	2	6	2	3	5	3	4	4	4	3
hsa-miR-652-3p	MIMAT0003322	0	1	2	3	3	4	5	1	4	2	3	6
hsa-miR-5001-3p	MIMAT0021022	2	1	6	4	7	4	5	2	1	2	1	4
hsa-miR-1245b-5p	MIMAT0019950	1	3	3	3	6	5	5	5	9	4	3	9
hsa-miR-744-5p	MIMAT0004945	5	3	2	7	5	1	5	3	4	3	4	6
hsa-miR-664b-3p	MIMAT0022272	1	3	10	6	7	5	5	2	6	5	7	5
hsa-miR-514b-3p	MIMAT0015088	11	1	6	5	4	4	5	0	8	2	10	1
hsa-miR-4707-3p	MIMAT0019808	5	1	2	4	4	4	5	5	7	4	10	3
hsa-miR-33a-5p	MIMAT0000091	2	2	0	6	1	1	5	4	6	7	5	1
hsa-miR-1185-1-3p	MIMAT0022838	2	0	2	0	1	0	5	1	1	4	1	1
hsa-miR-411-5p	MIMAT0003329	3	1	7	11	3	2	5	8	10	6	12	7
hsa-miR-641	MIMAT0003311	1	1	1	2	0	3	5	5	3	5	1	5
hsa-miR-92a-1-5p	MIMAT0004507	3	3	3	2	4	2	5	2	4	4	3	4
hsa-miR-548ad-3p	MIMAT0018946	1	4	5	6	4	4	5	8	5	5	9	6
hsa-miR-548ak	MIMAT0019013	6	2	3	5	9	4	5	3	9	8	7	4
hsa-miR-181c-5p	MIMAT0000258	1	6	2	6	2	7	5	4	4	6	6	2
hsa-miR-892b	MIMAT0004918	2	5	5	6	2	1	5	3	7	4	0	5
hsa-miR-655-3p	MIMAT0003331	3	2	4	4	2	1	5	1	4	6	6	2
hsa-miR-4532	MIMAT0019071	15	12	5	7	16	21	5	2	7	3	3	3
hsa-miR-206	MIMAT0000462	5	15	8	6	10	10	5	4	6	6	5	8
hsa-miR-297	MIMAT0004450	2	3	3	3	5	3	5	6	5	3	7	2
hsa-miR-362-3p	MIMAT0004683	7	16	10	0	18	7	5	3	1	2	3	4
hsa-miR-548q	MIMAT0011163	3	3	4	9	6	3	5	4	7	6	4	3
hsa-miR-1286	MIMAT0005877	3	3	4	3	6	1	5	3	10	5	7	10
hsa-miR-3202	MIMAT0015089	5	4	6	5	2	7	4	4	9	6	5	5
hsa-miR-492	MIMAT0002812	5	5	4	3	4	1	4	2	4	7	3	2
hsa-miR-1908-3p	MIMAT0026916	0	0	5	3	5	7	4	3	13	5	5	4
hsa-miR-520f-3p	MIMAT0002830	8	10	5	6	5	4	4	8	7	6	2	2
hsa-miR-671-3p	MIMAT0004819	3	1	4	4	1	7	4	5	6	3	8	4
hsa-miR-1291	MIMAT0005881	3	4	6	7	6	2	4	6	2	1	4	8
hsa-miR-524-3p	MIMAT0002850	2	3	4	6	3	7	4	3	8	4	14	4
hsa-miR-3690	MIMAT0018119	5	3	10	7	3	7	4	6	11	13	7	7
hsa-miR-193a-5p+hsa-miR-193b-5p	MIMAT0004614	4	4	1	3	8	4	4	3	7	2	3	4
hsa-miR-1248	MIMAT0005900	1	6	5	3	2	4	4	4	5	5	7	2
hsa-miR-450a-1-3p	MIMAT0022700	3	5	5	3	4	5	4	1	4	3	5	4
hsa-miR-326	MIMAT0000756	1	2	2	3	0	2	4	2	4	4	2	1
hsa-miR-320d	MIMAT0006764	0	9	5	0	8	5	4	2	4	2	4	3
hsa-miR-513b-5p	MIMAT0005788	6	4	11	7	4	6	4	4	11	9	9	2
hsa-miR-1910-5p	MIMAT0007884	6	3	6	5	5	2	4	0	5	4	7	3
hsa-miR-873-5p	MIMAT0004953	2	4	1	5	6	7	4	3	4	5	2	2
hsa-miR-1233-3p	MIMAT0005588	4	2	6	6	6	7	4	4	7	3	8	2
hsa-miR-152-5p	MIMAT0026479	4	6	1	4	4	1	4	2	5	4	5	2
hsa-miR-124-3p	MIMAT0000422	3	4	5	1	3	4	4	1	4	3	8	4
hsa-miR-545-3p	MIMAT0003165	1	4	4	4	3	4	4	2	7	4	3	7
hsa-miR-1288-3p	MIMAT0005942	1	4	5	2	4	0	4	5	5	4	4	4
hsa-miR-548o-3p+hsa-miR-548ah-3p+hsa-miR-548av-3p	MIMAT0005919	2	1	4	4	4	3	4	5	7	4	5	3
hsa-miR-431-5p	MIMAT0001625	3	2	3	4	3	3	4	6	5	9	5	3
hsa-miR-1908-5p	MIMAT0007881	4	9	6	5	3	3	4	8	9	7	5	8
hsa-miR-518d-3p	MIMAT0002864	1	2	5	2	3	2	4	4	2	2	4	5
hsa-miR-3614-3p	MIMAT0017993	2	3	3	4	2	6	4	3	6	3	4	1
hsa-miR-3196	MIMAT0015080	5	5	0	9	9	6	4	7	10	4	9	5
hsa-miR-3140-3p	MIMAT0015008	0	1	1	1	4	2	4	3	1	6	2	0
hsa-miR-126-3p	MIMAT0000445	14	17	7	10	10	5	4	10	10	7	5	7
hsa-miR-548k	MIMAT0005882	5	3	5	7	4	8	4	5	5	2	7	7
hsa-miR-652-5p	MIMAT0022709	0	2	4	4	6	2	4	2	6	5	5	0
hsa-miR-30a-3p	MIMAT0000088	10	49	23	3	37	9	4	7	35	6	4	11
hsa-miR-1305	MIMAT0005893	43	163	75	15	77	202	4	13	5	10	11	7
hsa-miR-34a-5p	MIMAT0000255	8	12	7	7	14	7	4	9	13	4	9	8
hsa-miR-519c-3p	MIMAT0002832	6	5	2	3	3	2	4	4	4	5	4	2
hsa-miR-328-5p	MIMAT0026486	1	3	2	0	4	3	4	4	4	3	4	3
hsa-miR-412-3p	MIMAT0002170	2	3	7	6	6	2	4	2	5	9	7	4
hsa-miR-548m	MIMAT0005917	3	3	4	7	7	1	4	10	8	6	9	2
hsa-miR-639	MIMAT0003309	4	5	4	5	3	1	4	4	4	4	3	7
hsa-miR-188-3p	MIMAT0004613	1	2	6	1	6	0	4	3	2	2	9	6
hsa-miR-378h	MIMAT0018984	4	4	2	5	7	4	4	10	5	10	12	4
hsa-miR-4792	MIMAT0019964	5	1	2	6	1	5	4	5	6	3	3	5
hsa-miR-106b-5p	MIMAT0000680	1	11	12	3	8	3	4	5	5	1	6	5
hsa-miR-631	MIMAT0003300	6	4	8	7	3	1	4	5	6	2	6	4
hsa-miR-1909-3p	MIMAT0007883	3	2	3	8	6	3	4	0	6	5	4	6
hsa-miR-331-5p	MIMAT0004700	3	2	2	2	1	2	4	1	2	1	2	3
hsa-miR-22-3p	MIMAT0000077	21	104	45	8	136	106	4	6	3	6	10	10
hsa-miR-600	MIMAT0003268	2	5	2	4	3	1	4	3	6	4	5	2
hsa-miR-148b-3p	MIMAT0000759	15	42	38	7	34	19	4	11	9	5	6	6
hsa-miR-223-3p	MIMAT0000280	21	36	32	4	35	19	4	8	10	4	1	3
hsa-miR-331-3p	MIMAT0000760	2	2	3	5	1	5	4	1	4	8	3	2
hsa-miR-605-5p	MIMAT0003273	8	3	2	6	5	1	4	4	6	2	1	2
hsa-miR-3151-5p	MIMAT0015024	1	3	9	6	5	1	4	2	9	3	7	5
hsa-miR-486-3p	MIMAT0004762	7	1	3	4	6	7	4	4	2	2	5	4
hsa-miR-382-3p	MIMAT0022697	0	5	3	8	7	2	4	8	7	3	6	6
hsa-miR-433-3p	MIMAT0001627	2	3	3	9	7	2	4	3	3	3	7	3
hsa-miR-562	MIMAT0003226	0	2	3	3	6	1	4	4	9	2	4	4
hsa-miR-203a-3p	MIMAT0000264	4	16	9	5	7	4	4	6	7	5	2	6
hsa-miR-513c-5p	MIMAT0005789	5	1	10	5	7	3	4	4	4	6	5	3
hsa-miR-1252-5p	MIMAT0005944	1	3	2	1	5	2	4	1	6	7	5	1
hsa-miR-510-5p	MIMAT0002882	2	4	1	3	4	1	4	4	2	4	5	4
hsa-miR-483-5p	MIMAT0004761	5	5	5	1	6	6	4	3	8	4	2	2
hsa-miR-3140-5p	MIMAT0019204	1	4	5	5	4	1	4	1	0	4	3	4
hsa-miR-1255b-5p	MIMAT0005945	4	2	6	8	5	2	4	3	6	2	2	4
hsa-miR-651-3p	MIMAT0026624	1	6	5	5	3	3	4	5	4	6	4	3
hsa-miR-181b-5p+hsa-miR-181d-5p	MIMAT0000257	2	3	9	9	6	5	4	4	8	3	6	5
hsa-miR-494-5p	MIMAT0026607	3	0	6	2	4	3	4	1	3	4	2	5
hsa-miR-766-5p	MIMAT0022714	4	2	2	3	4	3	4	5	2	1	3	4
hsa-miR-548h-5p	MIMAT0005928	7	6	2	2	5	6	4	5	4	2	3	1
hsa-miR-501-3p	MIMAT0004774	1	1	2	0	2	2	4	5	3	3	3	0
hsa-miR-940	MIMAT0004983	0	4	4	4	1	2	3	0	2	4	10	2
hsa-miR-31-5p	MIMAT0000089	0	3	3	5	4	3	3	1	9	4	4	4
hsa-miR-615-5p	MIMAT0004804	3	1	1	5	1	3	3	2	5	6	7	1
hsa-miR-363-5p	MIMAT0003385	6	6	8	11	4	4	3	11	11	8	16	2
hsa-miR-493-3p	MIMAT0003161	3	5	5	5	11	4	3	9	5	10	7	6
hsa-miR-610	MIMAT0003278	3	5	8	7	3	4	3	4	2	7	4	2
hsa-miR-202-3p	MIMAT0002811	1	2	3	1	3	2	3	4	9	4	11	4
hsa-miR-567	MIMAT0003231	1	3	5	5	4	9	3	8	5	7	6	4
hsa-miR-596	MIMAT0003264	4	7	9	6	4	2	3	7	4	6	3	0
hsa-miR-520d-5p+hsa-miR-527+hsa-miR-518a-5p	MIMAT0002855	2	4	8	5	7	2	3	3	6	1	10	5
hsa-miR-3918	MIMAT0018192	3	2	2	4	4	2	3	4	12	7	2	5
hsa-miR-320c	MIMAT0005793	1	3	3	5	4	2	3	6	5	6	2	7
hsa-miR-383-5p	MIMAT0000738	3	4	7	3	4	2	3	1	6	2	6	5
hsa-miR-3074-3p	MIMAT0015027	2	4	3	4	5	1	3	4	1	6	6	3
hsa-miR-525-3p	MIMAT0002839	1	0	6	4	2	4	3	5	1	2	9	2
hsa-miR-451a	MIMAT0001631	75	58	137	13	178	57	3	8	8	0	1	5
hsa-miR-193b-3p	MIMAT0002819	1	3	3	6	3	4	3	3	10	3	2	4
hsa-miR-1204	MIMAT0005868	2	6	3	4	8	8	3	4	3	3	7	3
hsa-miR-490-5p	MIMAT0004764	4	2	3	2	3	6	3	5	7	5	5	3
hsa-miR-580-3p	MIMAT0003245	6	9	6	4	2	9	3	6	5	4	6	8
hsa-miR-654-3p	MIMAT0004814	1	7	6	3	1	5	3	7	5	1	5	4
hsa-miR-3192-5p	MIMAT0015076	1	0	2	2	2	3	3	2	1	4	2	4
hsa-miR-425-5p	MIMAT0003393	3	4	3	1	4	4	3	2	1	2	2	3
hsa-miR-561-3p	MIMAT0003225	2	6	1	3	1	0	3	2	1	6	5	1
hsa-miR-601	MIMAT0003269	7	18	6	6	14	22	3	6	6	3	3	6
hsa-miR-151a-5p	MIMAT0004697	3	3	5	4	5	1	3	0	4	2	5	5
hsa-miR-28-3p	MIMAT0004502	4	9	11	5	6	7	3	3	16	6	5	7
hsa-miR-132-3p	MIMAT0000426	3	5	6	10	13	3	3	5	9	5	4	3
hsa-miR-769-3p	MIMAT0003887	2	1	3	8	2	2	3	3	4	3	4	1
hsa-miR-369-5p	MIMAT0001621	4	4	0	4	1	3	3	7	3	1	5	4
hsa-miR-525-5p	MIMAT0002838	3	6	2	6	4	2	3	10	6	5	5	5
hsa-miR-449b-5p	MIMAT0003327	3	5	7	9	2	5	3	4	6	4	4	3
hsa-miR-2110	MIMAT0010133	5	4	2	4	7	3	3	6	3	6	6	4
hsa-miR-643	MIMAT0003313	2	6	3	4	2	4	3	1	4	1	3	2
hsa-miR-210-3p	MIMAT0000267	1	3	1	4	3	3	3	4	5	6	8	7
hsa-miR-301b-5p	MIMAT0032026	1	7	6	3	1	1	3	2	4	2	3	4
hsa-miR-556-5p	MIMAT0003220	2	0	3	4	3	5	3	4	4	6	3	2
hsa-miR-376c-5p	MIMAT0022861	2	2	1	3	2	5	3	3	3	4	3	2
hsa-miR-1275	MIMAT0005929	2	1	3	4	4	1	3	4	2	2	6	4
hsa-miR-4425	MIMAT0018940	1	2	7	4	5	4	3	4	11	5	8	3
hsa-miR-154-5p	MIMAT0000452	0	6	2	8	5	6	3	2	11	7	2	7
hsa-miR-484	MIMAT0002174	2	3	5	9	4	7	3	4	6	11	8	6
hsa-miR-1254	MIMAT0005905	1	4	6	3	2	6	3	4	4	2	7	3
hsa-miR-507	MIMAT0002879	3	6	3	7	1	5	3	4	10	4	8	7
hsa-miR-637	MIMAT0003307	1	2	7	6	2	5	3	5	5	7	5	3
hsa-miR-552-3p	MIMAT0003215	3	0	3	4	8	2	3	4	8	5	6	6
hsa-miR-3127-5p	MIMAT0014990	1	0	4	4	5	5	3	5	3	7	9	2
hsa-miR-205-5p	MIMAT0000266	6	13	7	7	15	6	3	3	6	3	6	9
hsa-miR-661	MIMAT0003324	1	5	7	5	3	3	3	5	3	4	9	4
hsa-miR-573	MIMAT0003238	2	7	3	3	5	2	3	4	7	7	3	5
hsa-miR-508-3p	MIMAT0002880	3	1	4	4	4	0	3	6	11	6	8	6
hsa-let-7f-5p	MIMAT0000067	6	17	9	2	12	1	3	3	10	3	3	8
hsa-miR-1-5p	MIMAT0031892	1	1	5	2	0	3	3	1	3	6	1	3
hsa-miR-544a	MIMAT0003164	3	3	4	8	2	2	3	1	7	2	4	6
hsa-miR-874-3p	MIMAT0004911	2	1	4	3	5	2	3	1	3	1	4	3
hsa-miR-4431	MIMAT0018947	2	5	5	4	1	3	3	5	4	5	2	4
hsa-miR-1296-5p	MIMAT0005794	5	3	4	3	3	6	3	5	7	3	4	2
hsa-miR-3605-3p	MIMAT0017982	2	0	2	6	4	7	3	5	6	4	7	1
hsa-miR-520a-3p	MIMAT0002834	0	2	4	7	1	2	3	2	6	4	2	5
hsa-miR-924	MIMAT0004974	2	3	2	4	2	4	3	4	3	4	3	5
hsa-miR-452-5p	MIMAT0001635	1	1	4	2	4	5	3	2	2	5	6	1
hsa-miR-1915-3p	MIMAT0007892	16	53	20	6	31	12	3	2	2	3	3	0
hsa-miR-3150b-3p	MIMAT0018194	2	2	4	2	1	7	2	4	7	4	3	5
hsa-miR-219a-1-3p	MIMAT0004567	3	2	7	2	3	1	2	5	1	4	1	5
hsa-miR-150-5p	MIMAT0000451	4	7	4	4	5	0	2	5	4	1	10	5
hsa-miR-142-5p	MIMAT0000433	0	3	1	6	2	4	2	0	1	1	1	2
hsa-miR-548a-3p	MIMAT0003251	6	4	3	1	3	5	2	3	4	5	0	5
hsa-miR-3195	MIMAT0015079	0	4	3	5	6	6	2	6	3	3	2	3
hsa-miR-942-3p	MIMAT0026734	2	1	2	3	1	2	2	3	1	3	4	1
hsa-miR-429	MIMAT0001536	9	11	16	5	7	13	2	6	4	2	3	5
hsa-miR-1224-5p	MIMAT0005458	1	4	3	3	4	4	2	1	4	2	3	5
hsa-miR-548l	MIMAT0005889	1	2	1	5	4	1	2	4	5	3	1	3
hsa-miR-615-3p	MIMAT0003283	5	1	3	3	4	5	2	6	5	5	2	5
hsa-miR-627-3p	MIMAT0026623	2	5	5	4	2	4	2	3	5	4	4	3
hsa-miR-942-5p	MIMAT0004985	2	0	3	7	3	4	2	7	1	11	8	5
hsa-miR-487a-3p	MIMAT0002178	4	7	3	4	8	7	2	7	5	0	8	4
hsa-miR-487b-3p	MIMAT0003180	1	0	1	3	2	1	2	3	6	2	1	2
hsa-miR-147b	MIMAT0004928	9	9	5	5	4	4	2	8	8	4	6	2
hsa-miR-572	MIMAT0003237	4	8	3	7	6	4	2	10	8	5	5	4
hsa-miR-1224-3p	MIMAT0005459	2	0	0	3	1	3	2	4	6	0	1	2
hsa-miR-518e-3p	MIMAT0002861	2	3	4	1	3	1	2	5	4	1	0	4
hsa-miR-130a-3p	MIMAT0000425	15	61	50	11	65	12	2	3	7	5	4	2
hsa-miR-136-5p	MIMAT0000448	4	7	7	8	9	2	2	4	5	3	6	3
hsa-miR-330-3p	MIMAT0000751	4	1	2	5	2	5	2	2	7	3	3	4
hsa-miR-25-3p	MIMAT0000081	25	104	87	6	101	67	2	5	14	6	5	12
hsa-miR-3613-5p	MIMAT0017990	0	3	4	3	7	3	2	4	5	4	9	3
hsa-miR-6511a-3p	MIMAT0025479	0	3	2	4	3	3	2	6	8	4	6	3
hsa-miR-106a-5p+hsa-miR-17-5p	MIMAT0000103	10	23	11	3	19	10	2	3	1	1	4	1
hsa-miR-3190-3p	MIMAT0022839	2	4	3	2	1	3	2	5	6	1	4	4
hsa-miR-146b-5p	MIMAT0002809	1	3	4	6	1	7	2	7	3	5	2	2
hsa-miR-548j-5p	MIMAT0005875	2	0	3	3	3	5	2	4	11	5	3	0
hsa-miR-1178-3p	MIMAT0005823	2	1	4	7	3	3	2	2	4	2	5	2
hsa-miR-590-3p	MIMAT0004801	0	0	2	3	0	4	2	2	2	1	6	1
hsa-miR-378c	MIMAT0016847	1	6	6	7	1	4	2	5	2	4	4	5
hsa-miR-1269b	MIMAT0019059	4	6	3	6	2	2	2	3	3	2	4	5
hsa-miR-135a-5p	MIMAT0000428	2	30	29	4	101	31	2	13	13	1	2	5
hsa-miR-512-3p	MIMAT0002823	0	5	3	6	1	1	2	9	1	1	6	2
hsa-miR-1301-3p	MIMAT0005797	2	2	3	9	3	6	2	2	4	6	6	3
hsa-miR-409-5p	MIMAT0001638	0	0	2	5	0	5	2	2	2	1	2	2
hsa-miR-519b-3p	MIMAT0002837	3	4	4	5	4	1	1	3	6	3	4	3
hsa-miR-510-3p	MIMAT0026613	2	4	2	6	1	0	1	5	2	4	4	5
hsa-let-7g-5p	MIMAT0000414	34	87	34	4	38	36	1	1	16	1	1	12
hsa-miR-25-5p	MIMAT0004498	5	5	4	6	0	7	1	0	5	3	9	3
hsa-miR-449a	MIMAT0001541	1	1	1	1	3	1	1	4	1	1	3	2
hsa-miR-455-3p	MIMAT0004784	2	2	1	2	2	7	1	0	8	5	2	4
hsa-miR-222-3p	MIMAT0000279	5	15	9	6	13	17	1	4	5	5	2	3
hsa-miR-4741	MIMAT0019871	5	3	12	4	2	10	1	3	7	1	8	8
hsa-miR-376b-3p	MIMAT0002172	2	2	2	5	3	4	1	3	2	1	4	2
hsa-miR-204-5p	MIMAT0000265	9	19	7	5	22	16	1	7	13	3	1	7
hsa-miR-648	MIMAT0003318	3	3	3	6	5	2	1	5	5	8	2	4
hsa-miR-298	MIMAT0004901	3	1	5	5	5	2	1	0	5	6	8	4
hsa-miR-765	MIMAT0003945	4	2	3	8	4	8	1	2	5	4	5	4
hsa-miR-323b-5p	MIMAT0001630	0	3	2	3	3	4	1	5	8	6	8	3
hsa-miR-296-5p	MIMAT0000690	4	2	2	7	6	10	1	4	3	4	4	0
hsa-miR-134-5p+hsa-miR-6728-5p	MIMAT0000447	4	2	4	5	2	1	1	6	3	4	9	1
hsa-miR-2278	MIMAT0011778	4	1	4	4	3	3	1	13	7	5	2	2
hsa-miR-664b-5p	MIMAT0022271	2	0	1	1	2	3	1	1	2	3	2	0
hsa-miR-520b	MIMAT0002843	2	0	2	3	0	0	1	2	6	1	0	1
hsa-miR-146b-3p	MIMAT0004766	1	1	0	1	4	3	1	1	3	2	0	0
hsa-miR-182-5p	MIMAT0000259	1	2	3	3	1	4	1	1	6	4	1	0
hsa-miR-599	MIMAT0003267	6	4	4	4	1	1	1	3	6	2	1	5
hsa-miR-708-5p	MIMAT0004926	0	3	2	1	2	0	0	2	0	3	0	3
hsa-miR-300	MIMAT0004903	2	1	5	2	2	5	0	2	2	2	3	3
hsa-miR-597-5p	MIMAT0003265	2	1	2	5	2	3	0	3	9	7	2	4
hsa-miR-513c-3p	MIMAT0022728	3	3	4	7	1	2	0	3	4	4	4	4
osa-miR442|0	MIMAT0001605	17	6	10	11	15	13	14	11	20	24	14	19
osa-miR414|0	MIMAT0001330	6	11	9	9	11	14	10	7	7	3	12	13
cel-miR-254|0	MIMAT0000310	8	4	3	6	5	2	9	2	9	8	8	2
cel-miR-248|0	MIMAT0000304	4	1	1	6	4	2	4	4	6	2	3	5
ath-miR159a|0	MIMAT0000177	8	12	9	12	5	5	4	2	9	10	8	10
LIG_NEG_A	nmiR00810.1	3	4	6	3	9	4	2	2	3	7	3	3
LIG_NEG_B	nmiR00828.1	5	6	4	4	4	2	6	5	3	2	7	3
LIG_NEG_C	nmiR00803.1	20	1	12	11	7	5	19	12	14	17	10	8
LIG_POS_A	nmiR00813.1	3352	16236	8890	13545	9606	3598	5107	5694	4605	4240	2467	3151
LIG_POS_B	nmiR00809.1	1212	4189	2084	3770	2445	1230	1335	1760	1141	845	593	949
LIG_POS_C	nmiR00811.1	60	513	360	420	380	197	230	221	239	170	109	108
POS_A(128)	ERCC_00117.1	15533	16710	16700	21097	13598	12971	15058	15950	17910	16931	19757	14757
POS_B(32)	ERCC_00112.1	4619	5773	5273	6657	4413	4591	4720	4991	5777	5326	6289	4679
POS_C(8)	ERCC_00002.1	1274	1134	1490	1910	1250	1490	1304	1352	1623	1548	1707	1308
POS_D(2)	ERCC_00092.1	252	301	240	313	219	230	264	263	279	259	280	233
POS_E(0.5)	ERCC_00035.1	34	25	47	47	34	37	37	46	43	42	38	35
POS_F(0.125)	ERCC_00034.1	21	20	21	33	18	20	23	21	36	24	34	22
NEG_A(0)	ERCC_00096.1	4	1	11	13	2	8	2	7	4	11	7	1
NEG_B(0)	ERCC_00041.1	2	3	2	7	4	4	2	4	5	5	0	2
NEG_C(0)	ERCC_00019.1	16	14	37	43	29	19	59	44	79	53	67	32
NEG_D(0)	ERCC_00076.1	11	1	13	15	5	18	16	15	18	16	14	11
NEG_E(0)	ERCC_00098.1	6	3	4	8	3	4	4	9	5	7	5	5
NEG_F(0)	ERCC_00126.1	4	1	5	9	2	5	10	1	4	7	6	2
NEG_G(0)	ERCC_00144.1	3	1	1	3	1	5	2	1	2	4	0	3
NEG_H(0)	ERCC_00154.1	0	3	1	3	1	3	2	4	0	3	4	2
B2M|0	NM_004048.2	14	6	23	22	15	12	18	21	33	6	15	34
GAPDH|0	NM_002046.3	12	4	20	15	18	13	18	31	65	36	11	45
RPL19|0	NM_000981.3	8	6	16	12	26	6	12	57	142	33	27	158
ACTB|0	NM_001101.2	2	5	10	6	5	5	10	13	23	12	13	11
RPLP0|0	NM_001002.3	12	2	10	6	28	3	5	50	132	29	9	95

## Sheet: Normalised Reads
Name	Accession	Total Sample #1	Total Sample #2	Total Sample #3	Total Sample #4	Total Sample #5	Total Sample #6	Exosome Sample #1	Exosome Sample #2	Exosome Sample #3	Exosome Sample #4	Exosome Sample #5	Exosome Sample #6	Avg Urine	Avg Exo
hsa-miR-494-3p	MIMAT0002816	186.642	803.313	462.603	517.191	471.768	174.587	259.594	226.974	190.914	154.498	85.9283	188.386	436.017	184.382
hsa-miR-122-5p	MIMAT0000421	117.595	184.928	192.34	205.16	252.09	225.508	200.446	158.571	147.981	139.923	117.63	143.797	196.27	151.391
hsa-miR-3144-3p	MIMAT0015015	77.6775	129.156	129.213	117.792	128.446	141.852	169.777	102.605	109.615	81.6215	99.2764	120.388	120.689	113.881
hsa-miR-302d-3p	MIMAT0000718	130.541	113.501	144.995	119.352	156.056	169.737	131.44	110.896	154.375	171.988	105.116	127.077	139.03	133.482
hsa-miR-1283	MIMAT0005799	91.7027	234.83	138.09	163.036	216.077	109.117	81.0548	120.224	80.3847	122.432	35.873	46.8177	158.809	81.131
hsa-miR-579-3p	MIMAT0003244	70.1256	181.993	75.9497	136.513	116.441	69.1072	72.2921	106.75	220.144	321.628	146.829	66.8824	108.355	155.754
hsa-miR-422a	MIMAT0001339	56.1004	210.368	159.79	160.696	183.665	65.47	60.2434	91.2043	80.3847	95.2251	40.8785	65.7677	139.348	72.284
hsa-miR-3065-5p	MIMAT0015066	36.6811	84.1472	59.1816	74.8873	70.8252	42.4343	42.7181	40.4201	41.1058	45.6692	21.6906	36.7853	61.3594	38.0649
hsa-miR-612	MIMAT0003280	44.233	41.0952	47.3453	48.3647	45.6162	42.4343	39.4321	49.7478	48.4135	56.3577	37.5415	30.0971	44.8481	43.5983
hsa-miR-548ah-5p	MIMAT0018972	29.1291	17.6122	30.5771	29.6429	21.6077	37.5846	38.3367	43.5293	33.7981	47.6125	31.7017	31.2118	27.6923	37.6984
hsa-miR-548ar-5p	MIMAT0022265	65.8101	38.1598	60.1679	43.6843	70.8252	60.6204	38.3367	41.4565	42.9327	55.386	28.3647	44.5883	56.5446	41.8442
hsa-let-7a-5p	MIMAT0000062	438.015	617.406	359.035	33.5433	494.576	200.047	33.9554	82.913	136.106	31.0939	15.8509	135.994	357.104	72.6522
hsa-miR-302b-3p	MIMAT0000715	15.104	3.91383	18.7408	18.7218	12.0043	21.8233	31.7647	23.8375	17.3558	17.4903	12.5138	21.1794	15.0513	20.6903
hsa-let-7b-5p	MIMAT0000063	364.653	937.361	405.394	26.5226	517.384	528.61	28.4787	63.2211	119.664	27.2072	23.3592	88.0619	463.321	58.3319
hsa-miR-4454+hsa-miR-7975	MIMAT0018976	120.832	459.874	164.722	190.339	421.35	3376.56	28.4787	189.663	238.414	34.9806	20.8564	1548.33	788.945	343.454
hsa-miR-149-5p	MIMAT0000450	17.2617	25.4399	25.6453	24.9624	25.209	21.8233	25.1927	29.0195	33.7981	22.3487	17.5194	23.4088	23.3903	25.2146
hsa-miR-575	MIMAT0003240	102.491	254.399	213.054	23.4023	280.9	110.329	20.8114	17.619	21.0096	17.4903	16.6851	15.6059	164.096	18.2036
hsa-let-7c-5p	MIMAT0000064	53.9427	113.501	70.0315	14.8214	90.0321	70.3196	19.716	27.9831	37.452	26.2355	18.3536	23.4088	68.7747	25.5248
hsa-miR-1972	MIMAT0009447	35.6022	57.7289	63.127	24.1824	140.45	78.8065	18.6207	20.7282	29.2308	17.4903	15.0166	21.1794	66.6495	20.3777
hsa-miR-125b-5p	MIMAT0000423	89.5449	421.715	292.949	18.7218	414.147	96.9926	25.1927	27.9831	41.1058	1	13.3481	44.5883	222.345	25.5363
hsa-miR-1253	MIMAT0005904	25.8925	25.4399	36.4953	20.282	45.6162	30.3102	25.1927	18.6554	19.1827	31.0939	1	17.8353	30.6727	18.8267
hsa-miR-1287-5p	MIMAT0005878	15.104	6.84919	25.6453	17.9418	15.6056	21.8233	24.0974	1	26.4904	28.1789	17.5194	21.1794	17.1615	19.7442
hsa-miR-340-5p	MIMAT0004692	23.7348	14.6768	28.6044	14.8214	16.806	26.673	20.8114	16.5826	1	21.3771	13.3481	20.0647	20.8861	15.5306
hsa-miR-3928-3p	MIMAT0018205	16.1828	8.80611	14.7954	20.282	14.4051	21.8233	1	27.9831	20.0962	25.2638	17.5194	22.2941	16.0491	19.0261
hsa-miR-21-5p	MIMAT0000076	71.2044	167.316	92.7178	21.0621	127.245	139.427	1	20.7282	17.3558	18.462	12.5138	20.0647	103.162	15.0208
hsa-miR-191-5p	MIMAT0000440	49.6273	105.673	84.8269	24.1824	285.702	37.5846	1	33.1652	45.6731	26.2355	15.8509	28.9824	97.9327	25.1512
hsa-miR-1246	MIMAT0005898	39.9176	101.759	51.2907	38.2237	96.0342	153.976	24.0974	16.5826	1	1	13.3481	17.8353	80.2002	12.3106
hsa-miR-378i	MIMAT0019074	15.104	46.9659	50.3043	20.282	63.6227	41.2219	1	16.5826	17.3558	1	12.5138	16.7206	39.5834	10.8621
hsa-miR-4755-5p	MIMAT0019895	12.9463	10.763	22.6863	20.282	15.6056	27.8854	1	1	16.4423	28.1789	16.6851	17.8353	18.3614	13.5236
hsa-miR-424-5p	MIMAT0001341	29.1291	40.1167	84.8269	15.6015	216.077	55.7707	1	20.7282	33.7981	1	13.3481	25.6383	73.587	15.9188
hsa-miR-100-5p	MIMAT0000098	26.9714	59.6858	63.127	20.282	56.4201	27.8854	1	23.8375	17.3558	16.5186	1	16.7206	42.3953	12.7388
hsa-miR-574-5p	MIMAT0004795	21.5771	25.4399	24.659	21.0621	36.0128	60.6204	1	16.5826	21.9231	29.1505	12.5138	1	31.5619	13.695
hsa-miR-148a-3p	MIMAT0000243	83.0718	210.368	170.64	19.5019	248.488	107.904	1	23.8375	21.0096	17.4903	1	16.7206	139.996	13.5097
hsa-miR-2682-5p	MIMAT0013517	20.4982	14.6768	24.659	18.7218	12.0043	21.8233	23.002	1	16.4423	1	1	13.3765	18.7306	9.30348
hsa-miR-548aa+hsa-miR-548t-3p	MIMAT0018447	20.4982	17.6122	29.5908	23.4023	32.4115	35.1598	1	1	19.1827	24.2921	1	17.8353	26.4458	10.7184
hsa-miR-190a-3p	MIMAT0026482	14.0251	4.89228	17.7545	19.5019	14.4051	21.8233	1	1	20.0962	1	12.5138	14.4912	15.4004	8.3502
hsa-miR-29b-3p	MIMAT0000100	423.99	709.381	410.326	15.6015	679.442	310.376	1	34.2016	26.4904	1	1	25.6383	424.853	14.8884
hsa-miR-374a-5p	MIMAT0000727	38.8388	72.4058	57.2088	16.3816	92.4329	56.9832	1	16.5826	20.0962	1	1	23.4088	55.7085	10.5146
hsa-miR-200b-3p	MIMAT0000318	94.9392	440.305	358.048	19.5019	506.58	138.214	1	33.1652	40.1923	1	1	16.7206	259.598	15.513
hsa-miR-29a-3p	MIMAT0000086	30.2079	49.9013	59.1816	15.6015	141.65	60.6204	1	1	20.0962	1	14.1823	1	59.5272	6.37975
hsa-miR-3158-3p	MIMAT0015032	58.2582	90.018	18.7408	14.0414	40.8145	23.0357	1	1	1	1	1	12.2618	40.8181	2.87696
hsa-miR-4516	MIMAT0019053	472.538	577.289	172.613	71.767	250.889	424.343	1	1	1	1	1	1	328.24	1
hsa-miR-320e	MIMAT0015072	5890.55	38863.3	21737.4	1070.26	24477.9	41263.1	1	1	1	1	1	1	22217.1	1
hsa-miR-873-3p	MIMAT0022717	1	22.5045	20.7135	28.0827	33.612	46.0715	78.8642	65.294	62.1154	34.009	47.5526	31.2118	25.3307	53.1745
hsa-miR-4443	MIMAT0018961	16.1828	7.82765	14.7954	14.0414	25.209	1	43.8134	35.238	32.8846	28.1789	24.1934	28.9824	13.176	32.2151
hsa-miR-891b	MIMAT0004913	18.3405	7.82765	18.7408	21.0621	16.806	1	33.9554	26.9467	25.5769	24.2921	12.5138	22.2941	13.9628	24.2632
hsa-miR-590-5p	MIMAT0003258	15.104	12.7199	16.7681	20.282	21.6077	1	29.5741	26.9467	42.0193	30.1222	20.0221	21.1794	14.5803	28.3106
hsa-miR-28-5p	MIMAT0000085	22.6559	21.526	33.5362	1	26.4094	40.0094	26.2881	21.7647	30.1443	28.1789	17.5194	13.3765	24.1895	22.8786
hsa-miR-4451	MIMAT0018973	18.3405	10.763	18.7408	19.5019	13.2047	1	24.0974	21.7647	21.0096	20.4054	14.1823	23.4088	13.5918	20.8114
hsa-let-7i-5p	MIMAT0000415	31.2868	46.9659	27.6181	1	43.2154	38.797	20.8114	16.5826	25.5769	22.3487	18.3536	24.5236	31.4805	21.3661
hsa-miR-1293	MIMAT0005883	16.1828	4.89228	18.7408	1	12.0043	26.673	20.8114	20.7282	21.0096	19.4337	25.8619	21.1794	13.2489	21.504
hsa-miR-6721-5p	MIMAT0025852	21.5771	4.89228	20.7135	17.1617	10.8038	1	19.716	19.6918	28.3173	28.1789	14.1823	12.2618	12.6914	20.3914
hsa-miR-644a	MIMAT0003314	20.4982	1	17.7545	17.9418	12.0043	29.0978	18.6207	22.8011	25.5769	19.4337	17.5194	22.2941	16.3828	21.041
hsa-miR-212-3p	MIMAT0000269	16.1828	7.82765	16.7681	21.8421	24.0086	1	28.4787	1	21.0096	25.2638	15.8509	13.3765	14.6049	17.4966
hsa-miR-608	MIMAT0003276	17.2617	4.89228	16.7681	19.5019	19.2068	1	25.1927	1	16.4423	18.462	13.3481	24.5236	13.1051	16.4948
hsa-miR-371a-5p	MIMAT0004687	17.2617	8.80611	17.7545	15.6015	15.6056	1	24.0974	17.619	17.3558	26.2355	1	14.4912	12.6716	16.7998
hsa-miR-640	MIMAT0003310	20.4982	3.91383	14.7954	21.8421	8.40299	1	24.0974	17.619	18.2692	20.4054	1	22.2941	11.7421	17.2809
hsa-miR-548al	MIMAT0019024	16.1828	4.89228	18.7408	1	9.60342	26.673	24.0974	25.9103	1	20.4054	19.1879	24.5236	12.8487	19.1874
hsa-miR-96-5p	MIMAT0000095	20.4982	6.84919	28.6044	14.0414	12.0043	1	21.9067	1	16.4423	19.4337	20.0221	13.3765	13.8329	15.3636
hsa-miR-34c-3p	MIMAT0004677	14.0251	3.91383	17.7545	19.5019	10.8038	1	21.9067	20.7282	16.4423	16.5186	1	16.7206	11.1665	15.5528
hsa-miR-499b-5p	MIMAT0019897	14.0251	3.91383	14.7954	15.6015	9.60342	1	21.9067	16.5826	16.4423	1	13.3481	15.6059	9.82321	14.1476
hsa-miR-188-5p	MIMAT0000457	22.6559	9.78456	16.7681	18.7218	24.0086	1	19.716	1	20.0962	32.0656	22.5249	13.3765	15.4898	18.1299
hsa-miR-325	MIMAT0000771	15.104	5.87074	17.7545	14.0414	12.0043	1	19.716	1	21.0096	18.462	15.0166	13.3765	10.9625	14.7635
hsa-miR-216b-5p	MIMAT0004959	20.4982	5.87074	1	16.3816	12.0043	26.673	1	17.619	21.9231	17.4903	14.1823	24.5236	13.738	16.1231
hsa-miR-200c-3p	MIMAT0000617	38.8388	132.092	103.568	1	219.678	59.408	1	21.7647	36.5385	22.3487	14.1823	25.6383	92.4307	20.2454
hsa-miR-770-5p	MIMAT0003948	19.4194	4.89228	14.7954	14.0414	16.806	1	1	18.6554	17.3558	17.4903	14.1823	13.3765	11.8257	13.6767
hsa-miR-140-5p	MIMAT0000431	18.3405	8.80611	15.7818	16.3816	26.4094	1	30.6694	1	1	25.2638	17.5194	15.6059	14.4532	15.1764
hsa-miR-651-5p	MIMAT0003321	20.4982	5.87074	23.6726	15.6015	8.40299	1	24.0974	1	1	18.462	13.3481	14.4912	12.5077	12.0664
hsa-miR-379-5p	MIMAT0000733	18.3405	1	14.7954	21.8421	19.2068	33.9474	23.002	1	21.0096	18.462	1	16.7206	18.1887	13.5324
hsa-miR-127-3p	MIMAT0000446	16.1828	9.78456	22.6863	18.7218	15.6056	1	23.002	1	18.2692	18.462	1	16.7206	13.9968	13.0757
hsa-miR-34b-3p	MIMAT0004676	15.104	7.82765	20.7135	14.8214	7.20257	1	23.002	1	16.4423	17.4903	1	17.8353	11.1115	12.795
hsa-miR-196a-3p	MIMAT0004562	20.4982	4.89228	22.6863	18.7218	10.8038	1	21.9067	1	30.1443	22.3487	1	16.7206	13.1004	15.5201
hsa-miR-1261	MIMAT0005913	21.5771	6.84919	26.6317	22.6222	15.6056	1	20.8114	16.5826	1	19.4337	1	15.6059	15.7143	12.4056
hsa-miR-1307-3p	MIMAT0005951	21.5771	3.91383	14.7954	17.1617	9.60342	1	19.716	1	18.2692	1	12.5138	14.4912	11.3419	11.1651
hsa-miR-5196-5p	MIMAT0021128	12.9463	4.89228	14.7954	16.3816	10.8038	1	19.716	1	1	17.4903	13.3481	15.6059	10.1366	11.3601
hsa-miR-520c-3p	MIMAT0002846	12.9463	7.82765	15.7818	21.0621	16.806	1	1	1	21.0096	17.4903	15.0166	16.7206	12.5706	12.0395
hsa-miR-520a-5p	MIMAT0002833	17.2617	5.87074	19.7272	15.6015	9.60342	1	1	1	19.1827	19.4337	12.5138	14.4912	11.5108	11.2702
hsa-miR-503-5p	MIMAT0002874	23.7348	13.6984	16.7681	17.9418	16.806	1	1	1	17.3558	21.3771	12.5138	18.95	14.9915	12.0328
hsa-miR-603	MIMAT0003271	20.4982	10.763	28.6044	16.3816	31.2111	1	1	21.7647	1	18.462	1	17.8353	18.0764	10.177
hsa-miR-1279	MIMAT0005937	14.0251	8.80611	15.7818	16.3816	10.8038	1	28.4787	1	16.4423	21.3771	1	1	11.1331	11.5497
hsa-miR-877-5p	MIMAT0004949	24.8137	23.483	18.7408	16.3816	9.60342	1	23.002	1	19.1827	1	1	14.4912	15.6704	9.94599
hsa-miR-509-3-5p	MIMAT0004975	22.6559	7.82765	1	21.0621	9.60342	21.8233	1	1	1	17.4903	14.1823	13.3765	13.9954	8.00819
hsa-miR-1289	MIMAT0005879	19.4194	4.89228	20.7135	21.0621	9.60342	1	1	1	21.0096	17.4903	14.1823	1	12.7818	9.28038
hsa-miR-3180-3p	MIMAT0015058	14.0251	5.87074	14.7954	18.7218	1	21.8233	1	16.5826	1	1	16.6851	16.7206	12.7061	8.83138
hsa-miR-579-5p	MIMAT0026616	16.1828	5.87074	17.7545	18.7218	13.2047	1	1	1	18.2692	17.4903	1	16.7206	12.1224	9.2467
hsa-miR-135b-5p	MIMAT0000758	15.104	5.87074	18.7408	1	22.8081	33.9474	1	1	20.0962	18.462	1	13.3765	16.2452	9.15578
hsa-let-7d-5p	MIMAT0000065	20.4982	42.0736	20.7135	1	48.0171	23.0357	1	22.8011	22.8366	1	1	21.1794	25.8897	11.6362
hsa-miR-10b-5p	MIMAT0000254	151.04	391.383	276.181	1	409.346	64.2576	1	23.8375	43.8462	1	1	30.0971	215.534	16.7968
hsa-miR-4286	MIMAT0016916	16.1828	30.3321	20.7135	1	40.8145	73.9569	1	20.7282	40.1923	1	1	45.703	30.5	18.2706
hsa-miR-4531	MIMAT0019070	14.0251	6.84919	1	21.8421	15.6056	26.673	1	1	1	1	15.0166	14.4912	14.3325	5.58463
hsa-miR-142-3p	MIMAT0000434	1	7.82765	29.5908	23.4023	14.4051	24.2482	1	1	1	28.1789	15.0166	1	16.7457	7.86591
hsa-miR-4536-5p	MIMAT0019078	30.2079	6.84919	16.7681	18.7218	9.60342	1	1	1	24.6635	1	13.3481	1	13.8584	7.00193
hsa-miR-141-3p	MIMAT0000432	46.3908	90.018	97.6496	1	160.857	72.7445	1	1	24.6635	1	16.6851	1	78.11	7.5581
hsa-miR-450a-5p	MIMAT0001545	36.6811	19.5691	21.6999	1	36.0128	35.1598	1	1	17.3558	1	1	18.95	25.0205	6.71763
hsa-miR-571	MIMAT0003236	15.104	4.89228	20.7135	18.7218	13.2047	1	1	1	1	18.462	1	21.1794	12.2727	7.27357
hsa-miR-190a-5p	MIMAT0000458	15.104	9.78456	17.7545	15.6015	18.0064	1	1	1	16.4423	1	1	13.3765	12.8752	5.63647
hsa-miR-483-3p	MIMAT0002173	22.6559	7.82765	14.7954	14.8214	7.20257	1	1	1	1	16.5186	1	16.7206	11.3838	6.20654
hsa-miR-143-3p	MIMAT0000435	15.104	31.3106	26.6317	21.0621	19.2068	1	1	16.5826	17.3558	1	1	1	19.0525	6.32306
hsa-miR-30d-5p	MIMAT0000245	36.6811	245.593	192.34	1	474.169	94.5678	1	1	25.5769	1	1	18.95	174.058	8.08783
hsa-miR-23a-3p	MIMAT0000078	92.7815	288.645	257.44	1	288.103	174.587	1	1	25.5769	1	1	18.95	183.759	8.08783
hsa-miR-200a-3p	MIMAT0000682	65.8101	242.657	166.695	1	214.877	61.8328	1	1	20.0962	1	1	16.7206	125.479	6.8028
hsa-miR-125a-3p	MIMAT0004602	12.9463	6.84919	14.7954	14.0414	14.4051	1	1	1	1	1	1	14.4912	10.6729	3.24853
hsa-miR-423-5p	MIMAT0004748	26.9714	32.2891	22.6863	17.9418	44.4158	1	1	1	1	1	1	16.7206	24.2174	3.6201
hsa-miR-1268a	MIMAT0005922	20.4982	14.6768	1	20.282	20.4073	33.9474	1	1	1	1	1	12.2618	18.4686	2.87696
hsa-miR-30a-5p	MIMAT0000087	76.5987	290.602	211.081	1	448.96	146.701	1	1	20.0962	1	1	1	195.824	4.1827
hsa-let-7g-5p	MIMAT0000414	36.6811	85.1257	33.5362	1	45.6162	43.6467	1	1	1	1	1	13.3765	40.9343	3.06275
hsa-miR-98-5p	MIMAT0000096	24.8137	50.8797	22.6863	1	33.612	31.5226	1	1	19.1827	1	1	1	27.419	4.03045
hsa-miR-181a-5p	MIMAT0000256	23.7348	33.2675	48.3316	1	75.6269	38.797	1	1	17.3558	1	1	1	36.793	3.72596
hsa-miR-25-3p	MIMAT0000081	26.9714	101.759	85.8133	1	121.243	81.2313	1	1	1	1	1	13.3765	69.6698	3.06275
hsa-miR-30e-5p	MIMAT0000692	28.0502	109.587	63.127	1	116.441	59.408	1	1	1	1	1	1	62.9356	1
hsa-miR-223-3p	MIMAT0000280	22.6559	35.2244	31.5635	1	42.015	23.0357	1	1	1	1	1	1	25.9158	1
hsa-miR-1305	MIMAT0005893	46.3908	159.488	73.977	1	92.4329	244.906	1	1	1	1	1	1	103.033	1
hsa-miR-194-5p	MIMAT0000460	24.8137	210.368	118.363	1	396.141	41.2219	1	1	1	1	1	1	131.985	1
hsa-miR-148b-3p	MIMAT0000759	16.1828	41.0952	37.4817	1	40.8145	23.0357	1	1	1	1	1	1	26.6017	1
hsa-miR-26b-5p	MIMAT0000083	28.0502	87.0826	47.3453	1	94.8338	25.4606	1	1	1	1	1	1	47.2954	1
hsa-miR-23b-3p	MIMAT0000418	32.3656	70.4489	66.0861	1	84.0299	25.4606	1	1	1	1	1	1	46.5652	1
hsa-miR-10a-5p	MIMAT0000253	35.6022	118.393	69.0452	1	80.4286	37.5846	1	1	1	1	1	1	57.009	1
hsa-miR-29c-3p	MIMAT0000681	42.0753	132.092	80.8815	1	156.056	58.1956	1	1	1	1	1	1	78.3833	1
hsa-miR-1285-5p	MIMAT0022719	21.5771	60.6643	50.3043	1	176.463	104.267	1	1	1	1	1	1	69.0459	1
hsa-miR-630	MIMAT0003299	17.2617	71.4273	35.5089	1	39.6141	111.541	1	1	1	1	1	1	46.0589	1
hsa-miR-22-3p	MIMAT0000077	22.6559	101.759	44.3862	1	163.258	128.515	1	1	1	1	1	1	76.9292	1
hsa-miR-451a	MIMAT0001631	80.9141	56.7505	135.131	1	213.676	69.1072	1	1	1	1	1	1	92.7632	1
hsa-miR-192-5p	MIMAT0000222	15.104	16.6338	22.6863	1	32.4115	1	19.716	16.5826	17.3558	19.4337	15.0166	25.6383	14.8059	18.9572
hsa-miR-363-3p	MIMAT0000707	1	39.1383	42.4135	1	60.0214	29.0978	40.5274	41.4565	32.8846	1	22.5249	27.8677	28.7785	27.7102
hsa-miR-941	MIMAT0004984	18.3405	5.87074	17.7545	1	10.8038	1	20.8114	1	16.4423	22.3487	19.1879	12.2618	9.12826	15.342
hsa-miR-1304-5p	MIMAT0005892	12.9463	4.89228	17.7545	14.8214	1	1	19.716	1	20.0962	22.3487	14.1823	14.4912	8.73574	15.3057
hsa-miR-181b-2-3p	MIMAT0031893	12.9463	14.6768	1	18.7218	10.8038	1	18.6207	1	17.3558	16.5186	18.3536	18.95	9.85813	15.1331
hsa-miR-6724-5p	MIMAT0025856	19.4194	6.84919	18.7408	1	9.60342	1	18.6207	18.6554	1	19.4337	12.5138	23.4088	9.43547	15.6054
hsa-miR-3934-5p	MIMAT0018349	16.1828	1	23.6726	17.9418	8.40299	1	1	16.5826	17.3558	24.2921	27.5304	18.95	11.3667	17.6185
hsa-miR-577	MIMAT0003242	17.2617	7.82765	26.6317	1	21.6077	1	1	19.6918	21.0096	16.5186	20.0221	22.2941	12.5548	16.7561
hsa-miR-30b-5p	MIMAT0000420	44.233	85.1257	42.4135	1	57.6205	1	1	21.7647	25.5769	17.4903	17.5194	20.0647	38.5655	17.236
hsa-miR-139-3p	MIMAT0004552	15.104	4.89228	20.7135	1	10.8038	1	1	17.619	22.8366	19.4337	1	16.7206	8.91894	13.1016
hsa-miR-542-5p	MIMAT0003340	18.3405	1	16.7681	23.4023	20.4073	1	1	18.6554	16.4423	24.2921	1	17.8353	13.4864	13.2042
hsa-miR-1827	MIMAT0006767	17.2617	3.91383	1	14.8214	15.6056	1	25.1927	22.8011	17.3558	1	1	15.6059	8.93375	13.8259
hsa-miR-656-3p	MIMAT0003332	23.7348	5.87074	18.7408	1	12.0043	1	23.002	1	16.4423	25.2638	1	16.7206	10.3918	13.9048
hsa-miR-4787-5p	MIMAT0019956	16.1828	4.89228	19.7272	1	18.0064	1	19.716	1	21.0096	19.4337	1	18.95	10.1348	13.5182
hsa-miR-374a-3p	MIMAT0004688	1	4.89228	17.7545	16.3816	10.8038	1	18.6207	22.8011	1	23.3204	1	15.6059	8.6387	13.7247
hsa-miR-217	MIMAT0000274	1	3.91383	20.7135	21.0621	18.0064	1	18.6207	1	1	22.3487	15.0166	25.6383	10.9493	13.9374
hsa-miR-129-2-3p	MIMAT0004605	17.2617	6.84919	16.7681	1	9.60342	1	1	1	21.0096	21.3771	17.5194	14.4912	8.74707	12.7329
hsa-miR-564	MIMAT0003228	12.9463	1	24.659	18.7218	22.8081	1	1	1	26.4904	17.4903	14.1823	18.95	13.5225	13.1855
hsa-miR-302e	MIMAT0005931	1	3.91383	16.7681	14.8214	12.0043	1	1	17.619	20.0962	18.462	1	14.4912	8.25128	12.1114
hsa-miR-541-3p	MIMAT0004920	12.9463	4.89228	14.7954	1	15.6056	1	1	1	16.4423	19.4337	13.3481	12.2618	8.37325	10.581
hsa-miR-592	MIMAT0003260	16.1828	1	14.7954	21.0621	12.0043	1	1	21.7647	18.2692	19.4337	1	13.3765	11.0074	12.474
hsa-miR-216a-5p	MIMAT0000273	1	11.7415	22.6863	1	9.60342	21.8233	35.0507	18.6554	1	19.4337	1	1	11.3091	12.69
hsa-miR-620	MIMAT0003289	12.9463	4.89228	15.7818	14.0414	1	1	27.3834	1	1	19.4337	1	12.2618	8.27694	10.3465
hsa-miR-1236-3p	MIMAT0005591	1	4.89228	16.7681	15.6015	13.2047	1	21.9067	1	22.8366	1	1	14.4912	8.74444	10.3724
hsa-miR-516a-3p+hsa-miR-516b-3p	MIMAT0006778	12.9463	4.89228	14.7954	1	10.8038	1	21.9067	1	20.0962	1	1	23.4088	7.57296	11.402
hsa-miR-654-5p	MIMAT0003330	20.4982	1	17.7545	16.3816	9.60342	1	1	1	16.4423	1	20.8564	15.6059	11.0396	9.31743
hsa-miR-382-5p	MIMAT0000737	17.2617	1	18.7408	14.0414	16.806	1	1	1	16.4423	22.3487	1	14.4912	11.475	9.38038
hsa-miR-103a-3p	MIMAT0000101	19.4194	5.87074	19.7272	1	9.60342	1	1	20.7282	17.3558	1	1	17.8353	9.43679	9.81989
hsa-miR-591	MIMAT0003259	15.104	1	15.7818	14.0414	15.6056	1	1	19.6918	22.8366	1	1	13.3765	10.4221	9.81748
hsa-miR-1226-3p	MIMAT0005577	1	9.78456	15.7818	16.3816	8.40299	1	1	1	1	19.4337	15.8509	18.95	8.72515	9.53909
hsa-miR-99a-5p	MIMAT0000097	70.1256	274.946	168.667	1	266.495	1	1	18.6554	19.1827	1	1	13.3765	130.372	9.03577
hsa-miR-519d-3p	MIMAT0002853	1	5.87074	1	16.3816	12.0043	21.8233	1	1	1	22.3487	1	16.7206	9.67999	7.17823
hsa-miR-3182	MIMAT0015062	1	3.91383	15.7818	1	14.4051	23.0357	20.8114	1	1	1	15.8509	1	9.85608	6.77704
hsa-miR-1266-5p	MIMAT0005920	1	3.91383	15.7818	16.3816	9.60342	1	20.8114	1	17.3558	1	1	1	7.94677	7.02786
hsa-miR-3144-5p	MIMAT0015014	16.1828	6.84919	17.7545	1	13.2047	1	1	1	1	19.4337	1	14.4912	9.33186	6.32081
hsa-miR-193a-3p	MIMAT0000459	14.0251	3.91383	1	17.1617	13.2047	1	1	1	1	21.3771	1	16.7206	8.38422	7.01628
hsa-miR-26a-5p	MIMAT0000082	40.9965	114.479	36.4953	1	57.6205	1	1	1	1	16.5186	1	13.3765	41.9319	5.64919
hsa-miR-675-5p	MIMAT0004284	1	3.91383	20.7135	28.8628	19.2068	1	1	1	1	18.462	1	14.4912	12.4495	6.15887
hsa-miR-488-3p	MIMAT0004763	14.0251	1	19.7272	14.8214	8.40299	1	1	1	1	1	14.1823	12.2618	9.82946	5.07402
hsa-miR-381-3p	MIMAT0000736	18.3405	4.89228	1	15.6015	8.40299	1	1	1	1	21.3771	1	13.3765	8.20622	6.45892
hsa-miR-30c-5p	MIMAT0000244	18.3405	52.8366	30.5771	1	66.0235	1	1	1	21.9231	1	13.3481	1	28.2963	6.5452
hsa-miR-490-3p	MIMAT0002806	12.9463	1	18.7408	17.9418	10.8038	1	18.6207	1	1	1	1	1	10.4054	3.93678
hsa-miR-376a-3p	MIMAT0000729	1	4.89228	16.7681	15.6015	8.40299	1	1	1	1	1	1	13.3765	7.94415	3.06275
hsa-miR-155-5p	MIMAT0000646	1	9.78456	15.7818	18.7218	13.2047	1	1	1	1	1	1	15.6059	9.91547	3.43432
hsa-miR-593-3p	MIMAT0004802	12.9463	4.89228	17.7545	1	8.40299	1	1	1	1	17.4903	1	1	7.666	3.74839
hsa-miR-339-5p	MIMAT0000764	15.104	5.87074	1	1	13.2047	24.2482	1	1	1	1	12.5138	1	10.0713	2.91897
hsa-miR-19a-3p	MIMAT0000073	18.3405	18.5907	20.7135	1	16.806	1	1	1	1	1	1	13.3765	12.7418	3.06275
hsa-miR-15a-5p	MIMAT0000068	12.9463	30.3321	37.4817	1	40.8145	1	1	1	1	1	1	1	20.5958	1
hsa-miR-32-5p	MIMAT0000090	21.5771	58.7074	59.1816	1	81.6291	1	1	1	1	1	1	1	37.1825	1
hsa-miR-342-3p	MIMAT0000753	15.104	23.483	16.7681	1	30.0107	1	1	1	1	1	1	1	14.561	1
hsa-miR-16-5p	MIMAT0000069	14.0251	38.1598	18.7408	1	52.8188	1	1	1	1	1	1	1	20.9574	1
hsa-miR-4485-3p	MIMAT0019019	1	31.3106	33.5362	1	73.2261	27.8854	1	1	1	1	1	1	27.993	1
hsa-miR-27b-3p	MIMAT0000419	16.1828	62.6212	32.5499	1	27.6098	1	1	1	1	1	1	1	23.494	1
hsa-miR-15b-5p	MIMAT0000417	12.9463	48.9228	24.659	1	49.2175	1	1	1	1	1	1	1	22.9576	1
hsa-miR-135a-5p	MIMAT0000428	1	29.3537	28.6044	1	121.243	37.5846	1	1	1	1	1	1	36.4643	1
hsa-miR-1180-3p	MIMAT0005825	1	11.7415	16.7681	1	12.0043	23.0357	1	1	1	1	1	1	10.9249	1
hsa-miR-4532	MIMAT0019071	16.1828	11.7415	1	1	19.2068	25.4606	1	1	1	1	1	1	12.4319	1
hsa-miR-1915-3p	MIMAT0007892	17.2617	51.8582	19.7272	1	37.2133	1	1	1	1	1	1	1	21.3434	1
hsa-miR-130a-3p	MIMAT0000425	16.1828	59.6858	49.318	1	78.0278	1	1	1	1	1	1	1	34.2024	1
hsa-miR-561-5p	MIMAT0022706	14.0251	1	1	14.0414	16.806	1	23.002	17.619	21.9231	16.5186	13.3481	22.2941	7.97874	19.1175
hsa-miR-1234-3p	MIMAT0005589	14.0251	1	1	22.6222	18.0064	1	1	21.7647	21.9231	16.5186	14.1823	14.4912	9.60896	14.98
hsa-miR-3180	MIMAT0018178	25.8925	1	21.6999	1	12.0043	1	1	20.7282	18.2692	20.4054	15.8509	23.4088	10.4328	16.6104
hsa-miR-372-3p	MIMAT0000724	1	1	15.7818	17.9418	20.4073	1	1	27.9831	22.8366	19.4337	14.1823	22.2941	9.5218	17.955
hsa-miR-616-3p	MIMAT0004805	21.5771	10.763	1	1	15.6056	1	19.716	1	17.3558	1	13.3481	18.95	8.49095	11.895
hsa-miR-548i	MIMAT0005935	1	7.82765	18.7408	1	13.2047	1	18.6207	18.6554	1	1	12.5138	15.6059	7.12886	11.2326
hsa-miR-140-3p	MIMAT0004597	16.1828	5.87074	1	1	15.6056	1	1	1	17.3558	1	14.1823	13.3765	6.77652	7.98577
hsa-miR-302f	MIMAT0005932	19.4194	7.82765	1	1	7.20257	1	1	18.6554	21.0096	1	1	13.3765	6.2416	9.34026
hsa-miR-515-3p	MIMAT0002827	19.4194	1	1	1	15.6056	21.8233	1	1	1	22.3487	12.5138	12.2618	9.97471	8.35406
hsa-miR-1273c	MIMAT0015017	15.104	1	16.7681	1	8.40299	1	1	1	19.1827	19.4337	1	16.7206	7.21251	9.72283
hsa-miR-1307-5p	MIMAT0022727	1	6.84919	21.6999	1	18.0064	1	21.9067	1	1	26.2355	1	14.4912	8.25925	10.9389
hsa-miR-587	MIMAT0003253	16.1828	1	19.7272	1	18.0064	1	1	1	17.3558	1	12.5138	24.5236	9.48607	9.56553
hsa-miR-1287-3p	MIMAT0026738	17.2617	5.87074	1	1	12.0043	1	1	1	1	19.4337	12.5138	15.6059	6.35611	8.42557
hsa-miR-1206	MIMAT0005870	1	5.87074	1	14.0414	10.8038	1	1	1	20.0962	18.462	1	15.6059	5.61933	9.52735
hsa-miR-1269a	MIMAT0005923	1	4.89228	1	1	9.60342	21.8233	1	1	21.9231	1	16.6851	17.8353	6.55317	9.90725
hsa-miR-520d-3p	MIMAT0002856	18.3405	1	17.7545	1	9.60342	1	1	20.7282	1	16.5186	1	15.6059	8.1164	9.3088
hsa-miR-5196-3p+hsa-miR-6732-3p	MIMAT0021129	1	7.82765	1	1	19.2068	24.2482	1	16.5826	1	1	14.1823	15.6059	9.04711	8.22847
hsa-miR-371b-5p	MIMAT0019892	1	3.91383	16.7681	1	7.20257	1	1	1	1	17.4903	1	17.8353	5.14742	6.55427
hsa-miR-889-3p	MIMAT0004921	1	1	16.7681	1	12.0043	24.2482	1	1	1	18.462	1	14.4912	9.33676	6.15887
hsa-miR-302c-3p	MIMAT0000717	16.1828	3.91383	1	1	9.60342	1	24.0974	1	1	1	14.1823	1	5.45001	7.04662
hsa-miR-1203	MIMAT0005866	17.2617	1	24.659	1	8.40299	1	19.716	21.7647	1	1	1	1	8.88728	7.58012
hsa-miR-1257	MIMAT0005908	20.4982	1	1	14.0414	10.8038	1	1	1	1	16.5186	1	18.95	8.05724	6.57811
hsa-miR-376a-2-5p	MIMAT0022928	1	1	18.7408	14.0414	14.4051	1	1	1	1	1	13.3481	20.0647	8.36456	6.23547
hsa-miR-147a	MIMAT0000251	1	6.84919	14.7954	1	7.20257	1	1	1	1	19.4337	1	14.4912	5.30786	6.32081
hsa-miR-499a-3p	MIMAT0004772	1	3.91383	14.7954	1	16.806	1	1	1	1	19.4337	17.5194	1	6.4192	6.82551
hsa-miR-595	MIMAT0003263	14.0251	4.89228	1	1	10.8038	1	1	1	18.2692	1	1	15.6059	5.45354	6.31252
hsa-miR-128-3p	MIMAT0000424	1	16.6338	1	17.1617	22.8081	1	1	20.7282	1	1	1	16.7206	9.93393	6.90814
hsa-miR-433-5p	MIMAT0026554	16.1828	5.87074	14.7954	1	1	1	1	1	1	25.2638	1	16.7206	6.64149	7.66407
hsa-miR-30a-3p	MIMAT0000088	1	47.9444	22.6863	1	44.4158	1	1	1	31.9712	1	1	12.2618	19.6744	8.03883
hsa-miR-423-3p	MIMAT0001340	14.0251	8.80611	1	1	10.8038	1	1	1	22.8366	1	1	12.2618	6.10584	6.51639
hsa-miR-2053	MIMAT0009978	12.9463	1	14.7954	1	8.40299	1	1	1	20.0962	1	1	1	6.52411	4.1827
hsa-miR-99b-5p	MIMAT0000689	1	28.3752	15.7818	1	46.8167	1	1	1	18.2692	1	1	1	15.6623	3.87821
hsa-miR-1290	MIMAT0005880	15.104	11.7415	1	1	14.4051	1	1	1	1	1	1	16.7206	7.3751	3.6201
hsa-miR-449c-5p	MIMAT0010251	16.1828	1	22.6863	1	9.60342	1	1	1	1	17.4903	1	1	8.57875	3.74839
hsa-miR-324-5p	MIMAT0000761	1	14.6768	22.6863	1	24.0086	1	1	1	1	16.5186	1	1	10.7286	3.58644
hsa-miR-520g-3p	MIMAT0002858	1	7.82765	1	15.6015	16.806	1	1	1	1	1	1	12.2618	7.20586	2.87696
hsa-miR-93-5p	MIMAT0000093	1	33.2675	23.6726	1	81.6291	1	1	1	18.2692	1	1	1	23.5949	3.87821
hsa-miR-489-3p	MIMAT0002805	1	4.89228	18.7408	1	9.60342	1	1	1	1	16.5186	1	1	6.03942	3.58644
hsa-miR-196a-5p	MIMAT0000226	1	19.5691	1	1	28.8103	27.8854	1	1	1	18.462	1	1	13.2108	3.91033
hsa-miR-365a-3p+hsa-miR-365b-3p	MIMAT0000710	1	17.6122	14.7954	1	15.6056	1	1	1	1	1	1	1	8.50219	1
hsa-miR-888-5p	MIMAT0004916	1	13.6984	17.7545	1	26.4094	1	1	1	1	1	1	1	10.1437	1
hsa-miR-378e	MIMAT0018927	1	23.483	19.7272	1	15.6056	1	1	1	1	1	1	1	10.3026	1
hsa-miR-758-3p+hsa-miR-411-3p	MIMAT0003879	21.5771	1	1	19.5019	8.40299	1	1	1	1	1	1	1	8.747	1
hsa-miR-151a-3p	MIMAT0000757	1	13.6984	15.7818	1	19.2068	1	1	1	1	1	1	1	8.6145	1
hsa-miR-19b-3p	MIMAT0000074	1	27.3968	15.7818	1	42.015	1	1	1	1	1	1	1	14.6989	1
hsa-miR-642a-3p	MIMAT0020924	1	25.4399	1	1	14.4051	30.3102	1	1	1	1	1	1	12.1925	1
hsa-miR-2117	MIMAT0011162	1	22.5045	19.7272	1	38.4137	1	1	1	1	1	1	1	13.9409	1
hsa-miR-660-5p	MIMAT0003338	1	52.8366	18.7408	1	46.8167	1	1	1	1	1	1	1	20.2324	1
hsa-miR-361-3p	MIMAT0004682	1	8.80611	1	1	9.60342	21.8233	1	1	1	1	1	1	7.20548	1
hsa-miR-601	MIMAT0003269	1	17.6122	1	1	16.806	26.673	1	1	1	1	1	1	10.6819	1
hsa-miR-378g	MIMAT0018937	1	8.80611	15.7818	1	8.40299	1	1	1	1	1	1	1	5.99848	1
hsa-miR-532-5p	MIMAT0002888	1	16.6338	15.7818	1	21.6077	1	1	1	1	1	1	1	9.50387	1
hsa-miR-362-5p	MIMAT0000705	1	21.526	18.7408	1	38.4137	1	1	1	1	1	1	1	13.6134	1
hsa-miR-146a-5p	MIMAT0000449	1	7.82765	18.7408	1	9.60342	1	1	1	1	1	1	1	6.52865	1
hsa-miR-548z+hsa-miR-548h-3p	MIMAT0018446	1	16.6338	17.7545	1	30.0107	1	1	1	1	1	1	1	11.2332	1
hsa-miR-345-5p	MIMAT0000772	1	6.84919	19.7272	1	9.60342	1	1	1	1	1	1	1	6.52997	1
hsa-miR-125a-5p	MIMAT0000443	1	25.4399	23.6726	1	40.8145	1	1	1	1	1	1	1	15.4878	1
hsa-miR-126-3p	MIMAT0000445	15.104	16.6338	1	1	12.0043	1	1	1	1	1	1	1	7.79033	1
hsa-miR-429	MIMAT0001536	1	10.763	15.7818	1	8.40299	1	1	1	1	1	1	1	6.32463	1
hsa-miR-549a|0	MIMAT0003333	1	6.84919	14.7954	1	1	1	24.0974	1	21.0096	21.3771	12.5138	12.2618	4.2741	15.3766
hsa-miR-1298-5p|0	MIMAT0005800	1	1	22.6863	1	13.2047	1	1	17.619	17.3558	21.3771	1	14.4912	6.64849	12.1405
hsa-miR-761|0	MIMAT0010364	1	9.78456	1	1	21.6077	1	28.4787	20.7282	19.1827	1	13.3481	1	5.89871	13.9563
hsa-miR-518f-3p|0	MIMAT0002842	1	1	1	17.9418	10.8038	1	18.6207	1	16.4423	16.5186	1	15.6059	5.4576	11.5313
hsa-miR-503-3p|0	MIMAT0022925	1	4.89228	14.7954	1	1	1	1	17.619	18.2692	1	12.5138	22.2941	3.94795	12.116
hsa-miR-513a-5p|0	MIMAT0002877	1	3.91383	1	1	13.2047	1	1	19.6918	1	17.4903	13.3481	16.7206	3.51975	11.5418
hsa-miR-1258|0	MIMAT0005909	16.1828	1	1	1	10.8038	1	1	1	17.3558	20.4054	15.8509	17.8353	5.16444	12.2412
hsa-miR-1299|0	MIMAT0005887	1	11.7415	1	1	10.8038	1	1	1	16.4423	17.4903	1	12.2618	4.42422	8.19907
hsa-miR-598-3p|0	MIMAT0003266	1	14.6768	1	1	14.4051	1	32.8601	1	25.5769	1	14.1823	1	5.51366	12.6032
hsa-miR-219a-5p|0	MIMAT0000276	1	7.82765	1	1	8.40299	1	18.6207	20.7282	16.4423	1	1	1	3.37177	9.79854
hsa-miR-92b-3p|0	MIMAT0003218	12.9463	1	16.7681	1	1	1	1	1	27.4039	22.3487	1	12.2618	5.61906	10.8357
hsa-miR-101-3p|0	MIMAT0000099	1	1	14.7954	1	8.40299	1	1	1	1	20.4054	12.5138	15.6059	4.53306	8.58752
hsa-miR-1193|0	MIMAT0015049	15.104	6.84919	1	1	1	1	1	1	18.2692	1	15.0166	14.4912	4.32553	8.46284
hsa-miR-450b-3p|0	MIMAT0004910	1	5.87074	1	1	15.6056	1	1	1	20.0962	1	13.3481	17.8353	4.24605	9.0466
hsa-miR-499b-3p|0	MIMAT0019898	1	1	14.7954	1	10.8038	1	1	1	16.4423	16.5186	13.3481	1	4.93321	8.21817
hsa-miR-138-5p|0	MIMAT0000430	1	4.89228	1	1	18.0064	1	1	1	21.0096	1	1	16.7206	4.48312	6.95504
hsa-miR-589-5p|0	MIMAT0004799	1	4.89228	1	1	13.2047	1	1	1	1	21.3771	1	17.8353	3.68283	7.20206
hsa-miR-584-5p|0	MIMAT0003249	12.9463	4.89228	1	1	1	1	18.6207	1	17.3558	1	1	1	3.63976	6.66275
hsa-miR-1250-5p|0	MIMAT0005902	18.3405	1	1	1	9.60342	1	18.6207	1	1	18.462	1	1	5.32399	6.84712
hsa-miR-665|0	MIMAT0004952	14.0251	1	1	1	8.40299	1	1	1	19.1827	1	1	16.7206	4.40468	6.65055
hsa-miR-495-3p|0	MIMAT0002817	1	5.87074	1	1	10.8038	1	1	16.5826	1	1	14.1823	1	3.44576	5.79416
hsa-miR-320a|0	MIMAT0000510	1	4.89228	1	1	8.40299	1	1	1	1	18.462	1	17.8353	2.88255	6.71622
hsa-miR-628-3p|0	MIMAT0003297	12.9463	1	1	1	10.8038	1	1	1	20.0962	1	1	12.2618	4.62502	6.05966
hsa-miR-585-3p|0	MIMAT0003250	1	8.80611	1	1	8.40299	1	1	1	1	1	12.5138	14.4912	3.53485	5.1675
hsa-miR-214-3p|0	MIMAT0000271	14.0251	1	1	1	7.20257	1	1	1	1	1	1	16.7206	4.20461	3.6201
hsa-miR-555|0	MIMAT0003219	14.0251	3.91383	1	1	1	1	1	1	1	1	1	17.8353	3.65649	3.80589
hsa-miR-548ai+hsa-miR-570-5p|0	MIMAT0018989	16.1828	1	1	1	9.60342	1	1	1	23.75	1	1	1	4.96437	4.79167
hsa-miR-339-3p|0	MIMAT0004702	1	6.84919	1	1	13.2047	1	1	1	1	1	1	13.3765	4.00898	3.06275
hsa-miR-629-5p|0	MIMAT0004810	1	13.6984	1	1	7.20257	1	1	1	1	1	1	15.6059	4.15016	3.43432
hsa-miR-190b|0	MIMAT0004929	1	1	1	1	8.40299	21.8233	1	1	1	1	12.5138	1	5.70439	2.91897
hsa-miR-1197|0	MIMAT0005955	1	3.91383	1	1	8.40299	1	1	1	1	1	1	12.2618	2.71947	2.87696
hsa-miR-301a-3p|0	MIMAT0000688	1	4.89228	1	1	9.60342	1	21.9067	1	1	1	1	1	3.08262	4.48445
hsa-miR-345-3p|0	MIMAT0022698	1	7.82765	1	1	8.40299	1	1	1	1	1	1	13.3765	3.37177	3.06275
hsa-miR-671-5p|0	MIMAT0003880	14.0251	1	1	1	13.2047	1	1	1	1	1	1	15.6059	5.20497	3.43432
hsa-miR-1205|0	MIMAT0005869	1	3.91383	1	1	12.0043	1	1	1	1	1	1	15.6059	3.31968	3.43432
hsa-miR-378f|0	MIMAT0018932	1	10.763	1	1	12.0043	1	1	1	1	1	1	12.2618	4.46122	2.87696
hsa-miR-373-3p|0	MIMAT0000726	16.1828	1	1	1	7.20257	1	1	1	1	1	1	12.2618	4.56423	2.87696
hsa-miR-526a+hsa-miR-518c-5p+hsa-miR-518d-5p|0	MIMAT0002845	1	3.91383	1	1	10.8038	1	1	1	1	1	1	14.4912	3.11961	3.24853
hsa-miR-576-5p|0	MIMAT0003241	1	4.89228	1	1	9.60342	1	1	1	1	1	1	16.7206	3.08262	3.6201
hsa-miR-627-5p|0.005	MIMAT0003296	1	7.82765	1	1	9.60342	1	1	1	1	1	13.3481	1	3.57185	3.05801
hsa-miR-1276|0	MIMAT0005930	1	9.78456	1	1	15.6056	1	1	1	1	1	1	13.3765	4.89835	3.06275
hsa-let-7e-5p|0	MIMAT0000066	1	32.2891	1	1	27.6098	1	1	1	17.3558	1	1	1	10.6498	3.72596
hsa-miR-208b-3p|0	MIMAT0004960	1	4.89228	1	1	8.40299	1	1	1	1	1	1	1	2.88255	1
hsa-miR-548b-3p|0	MIMAT0003254	1	4.89228	1	17.1617	1	1	1	1	1	1	1	1	4.34233	1
hsa-miR-335-5p|0	MIMAT0000765	1	7.82765	1	1	7.20257	1	1	1	1	1	1	1	3.1717	1
hsa-miR-34a-5p|0	MIMAT0000255	1	11.7415	1	1	16.806	1	1	1	1	1	1	1	5.42458	1
hsa-miR-509-3p|0	MIMAT0002881	1	3.91383	1	1	9.60342	1	1	1	1	1	1	1	2.91954	1
hsa-miR-4787-3p|0	MIMAT0019957	1	3.91383	1	1	7.20257	1	1	1	1	1	1	1	2.5194	1
hsa-miR-511-5p|0	MIMAT0002808	1	5.87074	1	1	9.60342	1	1	1	1	1	1	1	3.24569	1
hsa-miR-206|0	MIMAT0000462	1	14.6768	1	1	12.0043	1	1	1	1	1	1	1	5.11352	1
hsa-miR-136-5p|0	MIMAT0000448	1	6.84919	1	1	10.8038	1	1	1	1	1	1	1	3.60884	1
hsa-miR-105-5p|0	MIMAT0000102	1	3.91383	1	1	9.60342	1	1	1	1	1	1	1	2.91954	1
hsa-miR-1469|0	MIMAT0007347	1	5.87074	1	1	12.0043	1	1	1	1	1	1	1	3.64584	1
hsa-miR-95-3p|0	MIMAT0000094	1	15.6553	1	1	10.8038	1	1	1	1	1	1	1	5.07652	1
hsa-miR-500a-5p+hsa-miR-501-5p|0	MIMAT0004773	1	14.6768	1	1	24.0086	1	1	1	1	1	1	1	7.11423	1
hsa-miR-663a|0	MIMAT0003326	1	17.6122	1	1	32.4115	1	1	1	1	1	1	1	9.00396	1
hsa-miR-499a-5p|0	MIMAT0002870	1	4.89228	1	1	8.40299	1	1	1	1	1	1	1	2.88255	1
hsa-miR-626|0	MIMAT0003295	1	8.80611	1	1	10.8038	1	1	1	1	1	1	1	3.93499	1
hsa-miR-448|0	MIMAT0001532	1	3.91383	1	1	8.40299	1	1	1	1	1	1	1	2.71947	1
hsa-miR-578|0	MIMAT0003243	1	4.89228	1	1	8.40299	1	1	1	1	1	1	1	2.88255	1
hsa-miR-107|0	MIMAT0000104	1	27.3968	1	1	48.0171	1	1	1	1	1	1	1	13.2356	1
hsa-miR-133a-5p|0	MIMAT0026478	1	4.89228	1	1	8.40299	1	1	1	1	1	1	1	2.88255	1
hsa-miR-514b-5p|0	MIMAT0015087	1	9.78456	1	1	9.60342	1	1	1	1	1	1	1	3.898	1
hsa-miR-1306-5p|0	MIMAT0022726	1	4.89228	1	1	8.40299	1	1	1	1	1	1	1	2.88255	1
hsa-miR-7-5p|0	MIMAT0000252	1	3.91383	1	1	9.60342	1	1	1	1	1	1	1	2.91954	1
hsa-miR-199a-3p+hsa-miR-199b-3p|0	MIMAT0000232	1	3.91383	1	1	10.8038	1	1	1	1	1	1	1	3.11961	1
hsa-miR-455-5p|0	MIMAT0003150	1	3.91383	1	1	7.20257	1	1	1	1	1	1	1	2.5194	1
hsa-miR-574-3p|0	MIMAT0003239	1	6.84919	1	1	12.0043	1	1	1	1	1	1	1	3.80891	1
hsa-miR-24-3p|0	MIMAT0000080	1	3.91383	1	1	12.0043	1	1	1	1	1	1	1	3.31968	1
hsa-miR-144-3p|0	MIMAT0000436	1	7.82765	1	1	7.20257	1	1	1	1	1	1	1	3.1717	1
hsa-miR-4524a-5p|0	MIMAT0019062	1	4.89228	1	1	9.60342	1	1	1	1	1	1	1	3.08262	1
hsa-miR-9-5p|0	MIMAT0000441	1	4.89228	1	1	7.20257	1	1	1	1	1	1	1	2.68247	1
hsa-miR-582-5p|0	MIMAT0003247	1	18.5907	1	1	12.0043	1	1	1	1	1	1	1	5.76582	1
hsa-miR-30e-3p|0	MIMAT0000693	1	11.7415	1	1	20.4073	1	1	1	1	1	1	1	6.02479	1
hsa-miR-1255a|0	MIMAT0005906	18.3405	3.91383	1	1	1	1	1	1	1	1	1	1	4.37573	1
hsa-miR-1278|0	MIMAT0005936	1	4.89228	1	1	7.20257	1	1	1	1	1	1	1	2.68247	1
hsa-miR-4284|0	MIMAT0016915	1	8.80611	1	1	12.0043	1	1	1	1	1	1	1	4.13506	1
hsa-miR-521|0	MIMAT0002854	1	4.89228	1	1	7.20257	1	1	1	1	1	1	1	2.68247	1
hsa-miR-132-3p|0	MIMAT0000426	1	4.89228	1	1	15.6056	1	1	1	1	1	1	1	4.08297	1
hsa-miR-185-5p|0	MIMAT0000455	1	6.84919	1	1	7.20257	1	1	1	1	1	1	1	3.00863	1
hsa-miR-4488|0	MIMAT0019022	1	16.6338	1	1	20.4073	1	1	1	1	1	1	1	6.84017	1
hsa-miR-1322|0	MIMAT0005953	1	5.87074	1	1	18.0064	1	1	1	1	1	1	1	4.64619	1
hsa-miR-3613-3p|0	MIMAT0017991	1	10.763	1	1	10.8038	1	1	1	1	1	1	1	4.26114	1
hsa-miR-367-3p|0	MIMAT0000719	1	5.87074	1	1	8.40299	1	1	1	1	1	1	1	3.04562	1
hsa-miR-802|0	MIMAT0004185	1	3.91383	1	1	7.20257	1	1	1	1	1	1	1	2.5194	1
hsa-miR-584-3p|0	MIMAT0022708	1	3.91383	1	1	7.20257	1	1	1	1	1	1	1	2.5194	1
hsa-miR-514a-3p|0	MIMAT0002883	1	14.6768	1	1	7.20257	1	1	1	1	1	1	1	4.31324	1
hsa-miR-548j-3p|0	MIMAT0026737	1	6.84919	1	1	13.2047	1	1	1	1	1	1	1	4.00898	1
hsa-miR-342-5p|0	MIMAT0004694	1	4.89228	1	1	9.60342	1	1	1	1	1	1	1	3.08262	1
hsa-miR-221-3p|0	MIMAT0000278	1	10.763	1	1	10.8038	1	1	1	1	1	1	1	4.26114	1
hsa-miR-517c-3p+hsa-miR-519a-3p|0	MIMAT0002866	1	10.763	1	1	7.20257	1	1	1	1	1	1	1	3.66093	1
hsa-miR-1268b|0	MIMAT0018925	1	3.91383	1	1	7.20257	1	1	1	1	1	1	1	2.5194	1
hsa-miR-299-3p|0	MIMAT0000687	1	10.763	1	1	8.40299	1	1	1	1	1	1	1	3.861	1
hsa-miR-18b-5p|0	MIMAT0001412	1	4.89228	1	1	10.8038	1	1	1	1	1	1	1	3.28269	1
hsa-miR-361-5p|0	MIMAT0000703	1	9.78456	1	1	16.806	1	1	1	1	1	1	1	5.09842	1
hsa-miR-92a-3p|0	MIMAT0000092	1	9.78456	1	1	8.40299	1	1	1	1	1	1	1	3.69793	1
hsa-miR-375|0	MIMAT0000728	1	8.80611	1	1	9.60342	1	1	1	1	1	1	1	3.73492	1
hsa-miR-184|0	MIMAT0000454	1	4.89228	1	1	7.20257	1	1	1	1	1	1	1	2.68247	1
hsa-miR-548ar-3p|0	MIMAT0022266	1	3.91383	1	1	9.60342	1	1	1	1	1	1	1	2.91954	1
hsa-miR-374b-5p|0	MIMAT0004955	1	8.80611	1	1	19.2068	1	1	1	1	1	1	1	5.33549	1
hsa-miR-20a-5p+hsa-miR-20b-5p|0	MIMAT0000075	1	10.763	1	1	16.806	1	1	1	1	1	1	1	5.2615	1
hsa-miR-145-5p|0	MIMAT0000437	1	4.89228	1	1	7.20257	1	1	1	1	1	1	1	2.68247	1
hsa-miR-203a-5p|0	MIMAT0031890	1	3.91383	1	1	9.60342	1	1	1	1	1	1	1	2.91954	1
hsa-miR-186-5p|0	MIMAT0000456	1	9.78456	1	1	8.40299	1	1	1	1	1	1	1	3.69793	1
hsa-miR-664a-3p|0	MIMAT0005949	1	14.6768	1	1	12.0043	1	1	1	1	1	1	1	5.11352	1
hsa-miR-378h|0	MIMAT0018984	1	3.91383	1	1	8.40299	1	1	1	1	1	1	1	2.71947	1
hsa-miR-382-3p|0	MIMAT0022697	1	4.89228	1	1	8.40299	1	1	1	1	1	1	1	2.88255	1
hsa-miR-203a-3p|0	MIMAT0000264	1	15.6553	1	1	8.40299	1	1	1	1	1	1	1	4.67638	1
hsa-miR-483-5p|0	MIMAT0004761	1	4.89228	1	1	7.20257	1	1	1	1	1	1	1	2.68247	1
hsa-miR-493-3p|0	MIMAT0003161	1	4.89228	1	1	13.2047	1	1	1	1	1	1	1	3.68283	1
hsa-miR-520d-5p+hsa-miR-527+hsa-miR-518a-5p|0	MIMAT0002855	1	3.91383	1	1	8.40299	1	1	1	1	1	1	1	2.71947	1
hsa-miR-2110|0	MIMAT0010133	1	3.91383	1	1	8.40299	1	1	1	1	1	1	1	2.71947	1
hsa-miR-3195|0	MIMAT0015079	1	3.91383	1	1	7.20257	1	1	1	1	1	1	1	2.5194	1
hsa-miR-572|0	MIMAT0003237	1	7.82765	1	1	7.20257	1	1	1	1	1	1	1	3.1717	1
hsa-miR-570-3p|0.004	MIMAT0003235	1	9.78456	1	1	7.20257	1	1	1	1	1	1	1	3.49785	1
hsa-miR-1264|0	MIMAT0005791	1	3.91383	1	1	9.60342	1	1	1	1	1	1	1	2.91954	1
hsa-miR-450b-5p|0	MIMAT0004909	1	8.80611	1	1	8.40299	1	1	1	1	1	1	1	3.53485	1
hsa-miR-1185-5p|0	MIMAT0005798	1	4.89228	1	1	7.20257	1	1	1	1	1	1	1	2.68247	1
hsa-miR-1537-3p|0	MIMAT0007399	1	3.91383	1	1	8.40299	1	1	1	1	1	1	1	2.71947	1
hsa-miR-346|0	MIMAT0000773	1	3.91383	1	1	9.60342	1	1	1	1	1	1	1	2.91954	1
hsa-miR-890|0	MIMAT0004912	1	9.78456	1	1	13.2047	1	1	1	1	1	1	1	4.49821	1
hsa-miR-369-3p|0	MIMAT0000721	1	6.84919	1	1	12.0043	1	1	1	1	1	1	1	3.80891	1
hsa-miR-548d-3p|0	MIMAT0003323	1	3.91383	1	1	13.2047	1	1	1	1	1	1	1	3.51975	1
hsa-miR-218-5p|0	MIMAT0000275	1	5.87074	1	1	7.20257	1	1	1	1	1	1	1	2.84555	1
hsa-miR-497-5p|0	MIMAT0002820	1	11.7415	1	1	16.806	1	1	1	1	1	1	1	5.42458	1
hsa-miR-378d|0	MIMAT0018926	1	3.91383	1	1	8.40299	1	1	1	1	1	1	1	2.71947	1
hsa-miR-337-3p|0	MIMAT0000754	1	9.78456	1	1	10.8038	1	1	1	1	1	1	1	4.09807	1
hsa-miR-582-3p|0	MIMAT0004797	1	5.87074	1	1	9.60342	1	1	1	1	1	1	1	3.24569	1
hsa-miR-196b-5p|0	MIMAT0001080	1	3.91383	1	1	13.2047	1	1	1	1	1	1	1	3.51975	1
hsa-miR-614|0	MIMAT0003282	1	4.89228	1	1	7.20257	1	1	1	1	1	1	1	2.68247	1
hsa-miR-3161|0	MIMAT0015035	1	5.87074	1	1	9.60342	1	1	1	1	1	1	1	3.24569	1
hsa-miR-1-3p|0	MIMAT0000416	1	4.89228	1	1	10.8038	1	1	1	1	1	1	1	3.28269	1
hsa-miR-137|0	MIMAT0000429	1	5.87074	1	1	8.40299	1	1	1	1	1	1	1	3.04562	1
hsa-miR-378b|0	MIMAT0014999	1	7.82765	1	1	7.20257	1	1	1	1	1	1	1	3.1717	1
hsa-miR-362-3p|0	MIMAT0004683	1	15.6553	1	1	21.6077	1	1	1	1	1	1	1	6.87717	1
hsa-miR-1291|0	MIMAT0005881	1	3.91383	1	1	7.20257	1	1	1	1	1	1	1	2.5194	1
hsa-miR-193a-5p+hsa-miR-193b-5p|0	MIMAT0004614	1	3.91383	1	1	9.60342	1	1	1	1	1	1	1	2.91954	1
hsa-miR-320d|0	MIMAT0006764	1	8.80611	1	1	9.60342	1	1	1	1	1	1	1	3.73492	1
hsa-miR-873-5p|0	MIMAT0004953	1	3.91383	1	1	7.20257	1	1	1	1	1	1	1	2.5194	1
hsa-miR-3196|0	MIMAT0015080	1	4.89228	1	1	10.8038	1	1	1	1	1	1	1	3.28269	1
hsa-miR-106b-5p|0	MIMAT0000680	1	10.763	1	1	9.60342	1	1	1	1	1	1	1	4.06107	1
hsa-miR-1204|0	MIMAT0005868	1	5.87074	1	1	9.60342	1	1	1	1	1	1	1	3.24569	1
hsa-miR-28-3p|0	MIMAT0004502	1	8.80611	1	1	7.20257	1	1	1	1	1	1	1	3.33478	1
hsa-miR-205-5p|0	MIMAT0000266	1	12.7199	1	1	18.0064	1	1	1	1	1	1	1	5.78772	1
hsa-let-7f-5p|0	MIMAT0000067	1	16.6338	1	1	14.4051	1	1	1	1	1	1	1	5.83981	1
hsa-miR-487a-3p|0	MIMAT0002178	1	6.84919	1	1	9.60342	1	1	1	1	1	1	1	3.40877	1
hsa-miR-106a-5p+hsa-miR-17-5p|0	MIMAT0000103	1	22.5045	1	1	22.8081	1	1	1	1	1	1	1	8.21877	1
hsa-miR-222-3p|0	MIMAT0000279	1	14.6768	1	1	15.6056	1	1	1	1	1	1	1	5.71373	1
hsa-miR-204-5p|0	MIMAT0000265	1	18.5907	1	1	26.4094	1	1	1	1	1	1	1	8.16668	1
hsa-miR-199a-5p|0	MIMAT0000231	1	3.91383	1	1	1	1	24.0974	1	21.0096	1	13.3481	1	1.48564	10.2425
hsa-miR-197-5p|0	MIMAT0022691	1	12.7199	1	1	1	1	18.6207	17.619	1	1	1	1	2.95332	6.70662
hsa-miR-215-5p|0	MIMAT0000272	1	1	1	1	16.806	1	1	16.5826	1	1	1	12.2618	3.63433	5.47406
hsa-miR-769-5p|0	MIMAT0003886	1	1	1	1	8.40299	1	1	1	16.4423	1	1	14.4912	2.23383	5.82225
hsa-miR-885-3p|0	MIMAT0004948	1	7.82765	1	1	1	1	1	1	1	1	1	14.4912	2.13794	3.24853
hsa-miR-329-5p|0	MIMAT0026555	1	1	1	1	8.40299	1	1	1	1	1	1	14.4912	2.23383	3.24853
hsa-miR-324-3p|0	MIMAT0000762	1	6.84919	1	1	1	1	1	1	1	1	12.5138	1	1.97487	2.91897
hsa-miR-323b-3p|0	MIMAT0015050	1	5.87074	1	1	1	1	1	1	1	1	12.5138	1	1.81179	2.91897
hsa-miR-548g-3p|0	MIMAT0005912	1	1	1	1	7.20257	1	1	1	1	1	1	12.2618	2.03376	2.87696
hsa-miR-363-5p|0	MIMAT0003385	1	5.87074	1	1	1	1	1	1	1	1	13.3481	1	1.81179	3.05801
hsa-miR-34c-5p|0	MIMAT0000686	1	1	1	1	13.2047	1	1	1	1	1	1	1	3.03412	1
hsa-miR-613|0	MIMAT0003281	1	4.89228	1	1	1	1	1	1	1	1	1	1	1.64871	1
hsa-miR-548e-3p|0	MIMAT0005874	1	5.87074	1	1	1	1	1	1	1	1	1	1	1.81179	1
hsa-miR-487b-5p|0	MIMAT0026614	1	4.89228	1	1	1	1	1	1	1	1	1	1	1.64871	1
hsa-miR-301b-3p|0	MIMAT0004958	1	1	1	1	7.20257	1	1	1	1	1	1	1	2.03376	1
hsa-miR-1272|0	MIMAT0005925	1	3.91383	1	1	1	1	1	1	1	1	1	1	1.48564	1
hsa-miR-1270|0	MIMAT0005924	1	1	1	1	7.20257	1	1	1	1	1	1	1	2.03376	1
hsa-miR-199b-5p|0	MIMAT0000263	1	3.91383	1	1	1	1	1	1	1	1	1	1	1.48564	1
hsa-miR-600|0	MIMAT0003268	1	4.89228	1	1	1	1	1	1	1	1	1	1	1.64871	1
hsa-miR-3613-5p|0	MIMAT0017990	1	1	1	1	8.40299	1	1	1	1	1	1	1	2.23383	1
hsa-miR-25-5p|0	MIMAT0004498	1	4.89228	1	1	1	1	1	1	1	1	1	1	1.64871	1
hsa-miR-1306-3p|0	MIMAT0005950	1	1	1	1	7.20257	1	1	1	1	1	1	1	2.03376	1
hsa-miR-380-3p|0	MIMAT0000735	1	1	1	1	10.8038	1	1	1	1	1	1	1	2.63397	1
hsa-miR-1249-5p|0	MIMAT0032029	1	4.89228	1	1	1	1	1	1	1	1	1	1	1.64871	1
hsa-miR-512-3p|0	MIMAT0002823	1	4.89228	1	1	1	1	1	1	1	1	1	1	1.64871	1
hsa-miR-4421|0	MIMAT0018934	1	1	1	1	9.60342	1	1	1	1	1	1	1	2.4339	1
hsa-miR-758-5p|0	MIMAT0022929	1	5.87074	1	1	1	1	1	1	1	1	1	1	1.81179	1
hsa-miR-516b-5p|0	MIMAT0002859	1	1	1	1	7.20257	1	1	1	1	1	1	1	2.03376	1
hsa-miR-139-5p|0	MIMAT0000250	1	1	1	1	7.20257	1	1	1	1	1	1	1	2.03376	1
hsa-miR-2116-5p|0	MIMAT0011160	1	6.84919	1	1	1	1	1	1	1	1	1	1	1.97487	1
hsa-miR-519e-3p|0	MIMAT0002829	1	4.89228	1	1	1	1	1	1	1	1	1	1	1.64871	1
hsa-miR-182-3p|0	MIMAT0000260	1	4.89228	1	1	1	1	1	1	1	1	1	1	1.64871	1
hsa-miR-518b|0	MIMAT0002844	1	6.84919	1	1	1	1	1	1	1	1	1	1	1.97487	1
hsa-miR-1224-5p|0	MIMAT0005458	1	3.91383	1	1	1	1	1	1	1	1	1	1	1.48564	1
hsa-miR-183-5p|0	MIMAT0000261	1	8.80611	1	1	1	1	1	1	1	1	1	1	2.30102	1
hsa-miR-1910-3p|0	MIMAT0026917	1	5.87074	1	1	1	1	1	1	1	1	1	1	1.81179	1
hsa-miR-3605-5p|0	MIMAT0017981	1	3.91383	1	1	1	1	1	1	1	1	1	1	1.48564	1
hsa-miR-495-5p|0	MIMAT0022924	1	4.89228	1	1	1	1	1	1	1	1	1	1	1.64871	1
hsa-miR-1228-3p|0	MIMAT0005583	1	6.84919	1	1	1	1	1	1	1	1	1	1	1.97487	1
hsa-miR-509-5p|0	MIMAT0004779	1	1	1	1	7.20257	1	1	1	1	1	1	1	2.03376	1
hsa-miR-502-5p|0.005	MIMAT0002873	1	8.80611	1	1	1	1	1	1	1	1	1	1	2.30102	1
hsa-miR-515-5p|0	MIMAT0002826	1	4.89228	1	1	1	1	1	1	1	1	1	1	1.64871	1
hsa-miR-1302|0	MIMAT0005890	1	3.91383	1	1	1	1	1	1	1	1	1	1	1.48564	1
hsa-miR-767-5p|0	MIMAT0003882	1	5.87074	1	1	1	1	1	1	1	1	1	1	1.81179	1
hsa-miR-1976|0	MIMAT0009451	1	1	1	1	7.20257	1	1	1	1	1	1	1	2.03376	1
hsa-miR-6720-3p|0	MIMAT0025851	1	3.91383	1	1	1	1	1	1	1	1	1	1	1.48564	1
hsa-miR-219b-3p|0	MIMAT0019748	1	1	1	1	7.20257	1	1	1	1	1	1	1	2.03376	1
hsa-miR-221-5p|0	MIMAT0004568	1	3.91383	1	1	1	1	1	1	1	1	1	1	1.48564	1
hsa-miR-33b-5p|0	MIMAT0003301	1	5.87074	1	1	1	1	1	1	1	1	1	1	1.81179	1
hsa-miR-128-1-5p|0	MIMAT0026477	1	5.87074	1	1	1	1	1	1	1	1	1	1	1.81179	1
hsa-miR-6503-5p|0	MIMAT0025462	1	3.91383	1	1	1	1	1	1	1	1	1	1	1.48564	1
hsa-miR-1296-3p|0	MIMAT0026637	1	3.91383	1	1	1	1	1	1	1	1	1	1	1.48564	1
hsa-miR-576-3p|0	MIMAT0004796	1	3.91383	1	1	1	1	1	1	1	1	1	1	1.48564	1
hsa-miR-187-3p|0	MIMAT0000262	1	5.87074	1	1	1	1	1	1	1	1	1	1	1.81179	1
hsa-miR-4521|0	MIMAT0019058	1	7.82765	1	1	1	1	1	1	1	1	1	1	2.13794	1
hsa-miR-548d-5p|0	MIMAT0004812	1	6.84919	1	1	1	1	1	1	1	1	1	1	1.97487	1
hsa-miR-3065-3p|0	MIMAT0015378	1	5.87074	1	1	1	1	1	1	1	1	1	1	1.81179	1
hsa-miR-27a-3p|0	MIMAT0000084	1	3.91383	1	1	1	1	1	1	1	1	1	1	1.48564	1
hsa-miR-3168|0	MIMAT0015043	1	6.84919	1	1	1	1	1	1	1	1	1	1	1.97487	1
hsa-miR-548q|0	MIMAT0011163	1	1	1	1	7.20257	1	1	1	1	1	1	1	2.03376	1
hsa-miR-1248|0	MIMAT0005900	1	5.87074	1	1	1	1	1	1	1	1	1	1	1.81179	1
hsa-miR-513b-5p|0	MIMAT0005788	1	3.91383	1	1	1	1	1	1	1	1	1	1	1.48564	1
hsa-miR-1233-3p|0	MIMAT0005588	1	1	1	1	7.20257	1	1	1	1	1	1	1	2.03376	1
hsa-miR-519c-3p|0	MIMAT0002832	1	4.89228	1	1	1	1	1	1	1	1	1	1	1.64871	1
hsa-miR-631|0	MIMAT0003300	1	3.91383	1	1	1	1	1	1	1	1	1	1	1.48564	1
hsa-miR-433-3p|0	MIMAT0001627	1	1	1	1	8.40299	1	1	1	1	1	1	1	2.23383	1
hsa-miR-513c-5p|0	MIMAT0005789	1	1	1	1	8.40299	1	1	1	1	1	1	1	2.23383	1
hsa-miR-3140-5p|0	MIMAT0019204	1	3.91383	1	1	1	1	1	1	1	1	1	1	1.48564	1
hsa-miR-610|0	MIMAT0003278	1	4.89228	1	1	1	1	1	1	1	1	1	1	1.64871	1
hsa-miR-643|0	MIMAT0003313	1	5.87074	1	1	1	1	1	1	1	1	1	1	1.81179	1
hsa-miR-661|0	MIMAT0003324	1	4.89228	1	1	1	1	1	1	1	1	1	1	1.64871	1
hsa-miR-3190-3p|0	MIMAT0022839	1	3.91383	1	1	1	1	1	1	1	1	1	1	1.48564	1
hsa-miR-1202|0	MIMAT0005865	1	1	1	1	12.0043	1	1	1	1	1	1	1	2.83405	1
hsa-miR-604|0	MIMAT0003272	1	1	1	1	8.40299	1	1	1	1	1	1	1	2.23383	1
hsa-miR-301a-5p|0	MIMAT0022696	1	3.91383	1	1	1	1	1	1	1	1	1	1	1.48564	1
hsa-miR-504-5p|0	MIMAT0002875	1	6.84919	1	1	1	1	1	1	1	1	1	1	1.97487	1
hsa-miR-551a|0	MIMAT0003214	1	3.91383	1	1	1	1	1	1	1	1	1	1	1.48564	1
hsa-miR-23c|0	MIMAT0018000	1	7.82765	1	1	1	1	1	1	1	1	1	1	2.13794	1
hsa-miR-650|0	MIMAT0003320	1	3.91383	1	1	1	1	1	1	1	1	1	1	1.48564	1
hsa-miR-548y|0	MIMAT0018354	1	7.82765	1	1	1	1	1	1	1	1	1	1	2.13794	1
hsa-miR-891a-5p|0	MIMAT0004902	1	3.91383	1	1	1	1	1	1	1	1	1	1	1.48564	1
hsa-miR-3147|0	MIMAT0015019	1	4.89228	1	1	1	1	1	1	1	1	1	1	1.64871	1
hsa-miR-4707-5p|0	MIMAT0019807	1	4.89228	1	1	1	1	1	1	1	1	1	1	1.64871	1
hsa-miR-1295a|0	MIMAT0005885	1	8.80611	1	1	1	1	1	1	1	1	1	1	2.30102	1
hsa-miR-766-3p|0	MIMAT0003888	1	4.89228	1	1	1	1	1	1	1	1	1	1	1.64871	1
hsa-miR-617|0	MIMAT0003286	1	3.91383	1	1	1	1	1	1	1	1	1	1	1.48564	1
hsa-miR-518c-3p|0	MIMAT0002848	1	1	1	1	7.20257	1	1	1	1	1	1	1	2.03376	1
hsa-miR-130b-3p|0	MIMAT0000691	1	6.84919	1	1	1	1	1	1	1	1	1	1	1.97487	1
hsa-miR-5001-5p|0	MIMAT0021021	1	4.89228	1	1	1	1	1	1	1	1	1	1	1.64871	1
hsa-miR-543|0	MIMAT0004954	1	4.89228	1	1	1	1	1	1	1	1	1	1	1.64871	1
hsa-miR-4461|0	MIMAT0018983	1	3.91383	1	1	1	1	1	1	1	1	1	1	1.48564	1
hsa-miR-198|0	MIMAT0000228	1	3.91383	1	1	1	1	1	1	1	1	1	1	1.48564	1
hsa-miR-874-5p|0	MIMAT0026718	1	1	1	1	7.20257	1	1	1	1	1	1	1	2.03376	1
hsa-miR-365b-5p|0	MIMAT0022833	1	9.78456	1	1	1	1	1	1	1	1	1	1	2.46409	1
hsa-miR-508-5p|0	MIMAT0004778	1	4.89228	1	1	1	1	1	1	1	1	1	1	1.64871	1
hsa-miR-563|0	MIMAT0003227	1	9.78456	1	1	1	1	1	1	1	1	1	1	2.46409	1
hsa-miR-542-3p|0	MIMAT0003389	1	7.82765	1	1	1	1	1	1	1	1	1	1	2.13794	1
hsa-miR-513a-3p|0	MIMAT0004777	1	3.91383	1	1	1	1	1	1	1	1	1	1	1.48564	1
hsa-miR-3615|0	MIMAT0017994	1	3.91383	1	1	1	1	1	1	1	1	1	1	1.48564	1
hsa-miR-606|0	MIMAT0003274	1	4.89228	1	1	1	1	1	1	1	1	1	1	1.64871	1
hsa-miR-642a-5p|0	MIMAT0003312	1	5.87074	1	1	1	1	1	1	1	1	1	1	1.81179	1
hsa-miR-638|0	MIMAT0003308	1	3.91383	1	1	1	1	1	1	1	1	1	1	1.48564	1
hsa-miR-935|0	MIMAT0004978	1	6.84919	1	1	1	1	1	1	1	1	1	1	1.97487	1
hsa-miR-3180-5p|0	MIMAT0015057	1	6.84919	1	1	1	1	1	1	1	1	1	1	1.97487	1
hsa-miR-219a-2-3p|0	MIMAT0004675	1	1	1	1	9.60342	1	1	1	1	1	1	1	2.4339	1
hsa-miR-1247-5p|0	MIMAT0005899	1	3.91383	1	1	1	1	1	1	1	1	1	1	1.48564	1
hsa-miR-485-3p|0	MIMAT0002176	1	5.87074	1	1	1	1	1	1	1	1	1	1	1.81179	1
hsa-miR-1245b-5p|0	MIMAT0019950	1	1	1	1	7.20257	1	1	1	1	1	1	1	2.03376	1
hsa-miR-548ak|0	MIMAT0019013	1	1	1	1	10.8038	1	1	1	1	1	1	1	2.63397	1
hsa-miR-181c-5p|0	MIMAT0000258	1	5.87074	1	1	1	1	1	1	1	1	1	1	1.81179	1
hsa-miR-892b|0	MIMAT0004918	1	4.89228	1	1	1	1	1	1	1	1	1	1	1.64871	1
hsa-miR-1286|0	MIMAT0005877	1	1	1	1	7.20257	1	1	1	1	1	1	1	2.03376	1
hsa-miR-3202|0	MIMAT0015089	1	3.91383	1	1	1	1	1	1	1	1	1	1	1.48564	1
hsa-miR-492|0	MIMAT0002812	1	4.89228	1	1	1	1	1	1	1	1	1	1	1.64871	1
hsa-miR-450a-1-3p|0	MIMAT0022700	1	4.89228	1	1	1	1	1	1	1	1	1	1	1.64871	1
hsa-miR-152-5p|0	MIMAT0026479	1	5.87074	1	1	1	1	1	1	1	1	1	1	1.81179	1
hsa-miR-124-3p|0	MIMAT0000422	1	3.91383	1	1	1	1	1	1	1	1	1	1	1.48564	1
hsa-miR-545-3p|0	MIMAT0003165	1	3.91383	1	1	1	1	1	1	1	1	1	1	1.48564	1
hsa-miR-1288-3p|0	MIMAT0005942	1	3.91383	1	1	1	1	1	1	1	1	1	1	1.48564	1
hsa-miR-548m|0	MIMAT0005917	1	1	1	1	8.40299	1	1	1	1	1	1	1	2.23383	1
hsa-miR-639|0	MIMAT0003309	1	4.89228	1	1	1	1	1	1	1	1	1	1	1.64871	1
hsa-miR-188-3p|0	MIMAT0004613	1	1	1	1	7.20257	1	1	1	1	1	1	1	2.03376	1
hsa-miR-1909-3p|0	MIMAT0007883	1	1	1	1	7.20257	1	1	1	1	1	1	1	2.03376	1
hsa-miR-562|0	MIMAT0003226	1	1	1	1	7.20257	1	1	1	1	1	1	1	2.03376	1
hsa-miR-181b-5p+hsa-miR-181d-5p|0	MIMAT0000257	1	1	1	1	7.20257	1	1	1	1	1	1	1	2.03376	1
hsa-miR-3074-3p|0	MIMAT0015027	1	3.91383	1	1	1	1	1	1	1	1	1	1	1.48564	1
hsa-miR-654-3p|0	MIMAT0004814	1	6.84919	1	1	1	1	1	1	1	1	1	1	1.97487	1
hsa-miR-561-3p|0	MIMAT0003225	1	5.87074	1	1	1	1	1	1	1	1	1	1	1.81179	1
hsa-miR-525-5p|0	MIMAT0002838	1	5.87074	1	1	1	1	1	1	1	1	1	1	1.81179	1
hsa-miR-449b-5p|0	MIMAT0003327	1	4.89228	1	1	1	1	1	1	1	1	1	1	1.64871	1
hsa-miR-507|0	MIMAT0002879	1	5.87074	1	1	1	1	1	1	1	1	1	1	1.81179	1
hsa-miR-573|0	MIMAT0003238	1	6.84919	1	1	1	1	1	1	1	1	1	1	1.97487	1
hsa-miR-1269b|0	MIMAT0019059	1	5.87074	1	1	1	1	1	1	1	1	1	1	1.81179	1
hsa-miR-510-3p|0	MIMAT0026613	1	3.91383	1	1	1	1	1	1	1	1	1	1	1.48564	1
hsa-miR-624-3p|0	MIMAT0004807	1	7.82765	1	1	1	1	1	1	1	1	1	1	2.13794	1
hsa-miR-18a-5p|0	MIMAT0000072	1	8.80611	1	1	1	1	1	1	1	1	1	1	2.30102	1
hsa-miR-876-3p|0	MIMAT0004925	1	3.91383	1	1	1	1	1	1	1	1	1	1	1.48564	1
hsa-miR-551b-3p|0	MIMAT0003233	1	4.89228	1	1	1	1	1	1	1	1	1	1	1.64871	1
hsa-miR-450a-2-3p|0	MIMAT0031074	1	1	1	1	7.20257	1	1	1	1	1	1	1	2.03376	1
hsa-miR-516a-5p|0	MIMAT0004770	1	4.89228	1	1	1	1	1	1	1	1	1	1	1.64871	1
hsa-miR-764|0	MIMAT0010367	1	3.91383	1	1	1	1	1	1	1	1	1	1	1.48564	1
hsa-miR-760|0	MIMAT0004957	1	1	1	1	7.20257	1	1	1	1	1	1	1	2.03376	1
hsa-miR-377-3p|0	MIMAT0000730	1	5.87074	1	1	1	1	1	1	1	1	1	1	1.81179	1
hsa-miR-4536-3p|0	MIMAT0020959	1	3.91383	1	1	1	1	1	1	1	1	1	1	1.48564	1
hsa-miR-134-3p|0	MIMAT0026481	1	5.87074	1	1	1	1	1	1	1	1	1	1	1.81179	1
hsa-miR-330-5p|0	MIMAT0004693	1	4.89228	1	1	1	1	1	1	1	1	1	1	1.64871	1
hsa-miR-152-3p|0	MIMAT0000438	1	4.89228	1	1	1	1	1	1	1	1	1	1	1.64871	1
hsa-miR-98-3p|0	MIMAT0022842	1	5.87074	1	1	1	1	1	1	1	1	1	1	1.81179	1
hsa-miR-506-3p|0	MIMAT0002878	1	4.89228	1	1	1	1	1	1	1	1	1	1	1.64871	1
hsa-miR-532-3p|0	MIMAT0004780	1	3.91383	1	1	1	1	1	1	1	1	1	1	1.48564	1
hsa-miR-539-3p|0	MIMAT0022705	1	1	1	1	8.40299	1	1	1	1	1	1	1	2.23383	1
hsa-miR-3131|0	MIMAT0014996	1	4.89228	1	1	1	1	1	1	1	1	1	1	1.64871	1
hsa-miR-4455|0	MIMAT0018977	1	7.82765	1	1	1	1	1	1	1	1	1	1	2.13794	1
hsa-miR-128-2-5p|0	MIMAT0031095	1	1	1	1	9.60342	1	1	1	1	1	1	1	2.4339	1
hsa-miR-892a|0	MIMAT0004907	1	1	1	1	8.40299	1	1	1	1	1	1	1	2.23383	1
hsa-miR-151b|0	MIMAT0010214	1	3.91383	1	1	1	1	1	1	1	1	1	1	1.48564	1
hsa-miR-1285-3p|0	MIMAT0005876	1	1	1	1	7.20257	1	1	1	1	1	1	1	2.03376	1
hsa-miR-381-5p|0	MIMAT0022862	1	4.89228	1	1	1	1	1	1	1	1	1	1	1.64871	1
hsa-miR-504-3p|0	MIMAT0026612	1	5.87074	1	1	1	1	1	1	1	1	1	1	1.81179	1
hsa-miR-660-3p|0	MIMAT0022711	1	7.82765	1	1	1	1	1	1	1	1	1	1	2.13794	1
hsa-miR-939-5p|0	MIMAT0004982	1	6.84919	1	1	1	1	1	1	1	1	1	1	1.97487	1
hsa-miR-1303|0	MIMAT0005891	1	4.89228	1	1	1	1	1	1	1	1	1	1	1.64871	1
hsa-miR-566|0	MIMAT0003230	1	1	1	1	10.8038	1	1	1	1	1	1	1	2.63397	1
hsa-miR-195-5p|0	MIMAT0000461	1	11.7415	1	1	1	1	1	1	1	1	1	1	2.79025	1
hsa-miR-491-3p|0	MIMAT0004765	1	4.89228	1	1	1	1	1	1	1	1	1	1	1.64871	1
hsa-miR-944|0	MIMAT0004987	1	4.89228	1	1	1	1	1	1	1	1	1	1	1.64871	1
hsa-miR-1271-3p|0	MIMAT0022712	1	4.89228	1	1	1	1	1	1	1	1	1	1	1.64871	1
hsa-miR-3179|0	MIMAT0015056	1	1	1	1	8.40299	1	1	1	1	1	1	1	2.23383	1
hsa-miR-548a-5p|0	MIMAT0004803	1	6.84919	1	1	1	1	1	1	1	1	1	1	1.97487	1
hsa-miR-376c-3p|0	MIMAT0000720	1	1	1	1	7.20257	1	1	1	1	1	1	1	2.03376	1
hsa-miR-5001-3p|0	MIMAT0021022	1	1	1	1	8.40299	1	1	1	1	1	1	1	2.23383	1
hsa-miR-664b-3p|0	MIMAT0022272	1	1	1	1	8.40299	1	1	1	1	1	1	1	2.23383	1
hsa-miR-548ad-3p|0	MIMAT0018946	1	3.91383	1	1	1	1	1	1	1	1	1	1	1.48564	1
hsa-miR-520f-3p|0	MIMAT0002830	1	9.78456	1	1	1	1	1	1	1	1	1	1	2.46409	1
hsa-miR-1908-5p|0	MIMAT0007881	1	8.80611	1	1	1	1	1	1	1	1	1	1	2.30102	1
hsa-miR-652-5p|0	MIMAT0022709	1	1	1	1	7.20257	1	1	1	1	1	1	1	2.03376	1
hsa-miR-412-3p|0	MIMAT0002170	1	1	1	1	7.20257	1	1	1	1	1	1	1	2.03376	1
hsa-miR-486-3p|0	MIMAT0004762	1	1	1	1	7.20257	1	1	1	1	1	1	1	2.03376	1
hsa-miR-510-5p|0	MIMAT0002882	1	3.91383	1	1	1	1	1	1	1	1	1	1	1.48564	1
hsa-miR-651-3p|0	MIMAT0026624	1	5.87074	1	1	1	1	1	1	1	1	1	1	1.81179	1
hsa-miR-548h-5p|0	MIMAT0005928	1	5.87074	1	1	1	1	1	1	1	1	1	1	1.81179	1
hsa-miR-940|0	MIMAT0004983	1	3.91383	1	1	1	1	1	1	1	1	1	1	1.48564	1
hsa-miR-596|0	MIMAT0003264	1	6.84919	1	1	1	1	1	1	1	1	1	1	1.97487	1
hsa-miR-383-5p|0	MIMAT0000738	1	3.91383	1	1	1	1	1	1	1	1	1	1	1.48564	1
hsa-miR-580-3p|0	MIMAT0003245	1	8.80611	1	1	1	1	1	1	1	1	1	1	2.30102	1
hsa-miR-425-5p|0	MIMAT0003393	1	3.91383	1	1	1	1	1	1	1	1	1	1	1.48564	1
hsa-miR-369-5p|0	MIMAT0001621	1	3.91383	1	1	1	1	1	1	1	1	1	1	1.48564	1
hsa-miR-301b-5p|0	MIMAT0032026	1	6.84919	1	1	1	1	1	1	1	1	1	1	1.97487	1
hsa-miR-154-5p|0	MIMAT0000452	1	5.87074	1	1	1	1	1	1	1	1	1	1	1.81179	1
hsa-miR-1254|0	MIMAT0005905	1	3.91383	1	1	1	1	1	1	1	1	1	1	1.48564	1
hsa-miR-552-3p|0	MIMAT0003215	1	1	1	1	9.60342	1	1	1	1	1	1	1	2.4339	1
hsa-miR-4431|0	MIMAT0018947	1	4.89228	1	1	1	1	1	1	1	1	1	1	1.64871	1
hsa-miR-150-5p|0	MIMAT0000451	1	6.84919	1	1	1	1	1	1	1	1	1	1	1.97487	1
hsa-miR-548a-3p|0	MIMAT0003251	1	3.91383	1	1	1	1	1	1	1	1	1	1	1.48564	1
hsa-miR-627-3p|0	MIMAT0026623	1	4.89228	1	1	1	1	1	1	1	1	1	1	1.64871	1
hsa-miR-147b|0	MIMAT0004928	1	8.80611	1	1	1	1	1	1	1	1	1	1	2.30102	1
hsa-miR-378c|0	MIMAT0016847	1	5.87074	1	1	1	1	1	1	1	1	1	1	1.81179	1
hsa-miR-519b-3p|0	MIMAT0002837	1	3.91383	1	1	1	1	1	1	1	1	1	1	1.48564	1
hsa-miR-296-5p|0	MIMAT0000690	1	1	1	1	7.20257	1	1	1	1	1	1	1	2.03376	1
hsa-miR-599|0	MIMAT0003267	1	3.91383	1	1	1	1	1	1	1	1	1	1	1.48564	1
hsa-miR-1183|0	MIMAT0005828	1	1	1	1	1	1	19.716	1	19.1827	1	1	1	1	7.14979
hsa-miR-1260a|0	MIMAT0005911	1	1	1	1	1	1	1	1	1	1	1	13.3765	1	3.06275
hsa-miR-607|0	MIMAT0003275	1	1	1	1	1	1	1	1	1	1	1	14.4912	1	3.24853
hsa-miR-548v|0	MIMAT0015020	1	1	1	1	1	1	1	1	1	1	1	13.3765	1	3.06275
hsa-miR-1323|0	MIMAT0005795	1	1	1	1	1	1	18.6207	1	1	1	1	1	1	3.93678
hsa-miR-1277-3p|0	MIMAT0005933	1	1	1	1	1	1	1	1	16.4423	1	1	1	1	3.57372
hsa-miR-1200|0	MIMAT0005863	1	1	1	1	1	1	1	1	1	1	1	1	1	1
hsa-miR-328-3p|0	MIMAT0000752	1	1	1	1	1	1	1	1	1	1	1	1	1	1
hsa-miR-1262|0	MIMAT0005914	1	1	1	1	1	1	1	1	1	1	1	1	1	1
hsa-miR-181a-3p|0	MIMAT0000270	1	1	1	1	1	1	1	1	1	1	1	1	1	1
hsa-miR-4458|0	MIMAT0018980	1	1	1	1	1	1	1	1	1	1	1	1	1	1
hsa-miR-384|0	MIMAT0001075	1	1	1	1	1	1	1	1	1	1	1	1	1	1
hsa-miR-1297|0	MIMAT0005886	1	1	1	1	1	1	1	1	1	1	1	1	1	1
hsa-miR-331-3p|0	MIMAT0000760	1	1	1	1	1	1	1	1	1	1	1	1	1	1
hsa-miR-193b-3p|0	MIMAT0002819	1	1	1	1	1	1	1	1	1	1	1	1	1	1
hsa-miR-539-5p|0	MIMAT0003163	1	1	1	1	1	1	1	1	1	1	1	1	1	1
hsa-miR-320b|0	MIMAT0005792	1	1	1	1	1	1	1	1	1	1	1	1	1	1
hsa-miR-2113|0	MIMAT0009206	1	1	1	1	1	1	1	1	1	1	1	1	1	1
hsa-miR-3150b-3p|0	MIMAT0018194	1	1	1	1	1	1	1	1	1	1	1	1	1	1
hsa-miR-3164|0	MIMAT0015038	1	1	1	1	1	1	1	1	1	1	1	1	1	1
hsa-miR-6503-3p|0	MIMAT0025463	1	1	1	1	1	1	1	1	1	1	1	1	1	1
hsa-miR-153-3p|0	MIMAT0000439	1	1	1	1	1	1	1	1	1	1	1	1	1	1
hsa-miR-554|0	MIMAT0003217	1	1	1	1	1	1	1	1	1	1	1	1	1	1
hsa-miR-548k|0	MIMAT0005882	1	1	1	1	1	1	1	1	1	1	1	1	1	1
hsa-miR-151a-5p|0	MIMAT0004697	1	1	1	1	1	1	1	1	1	1	1	1	1	1
hsa-miR-922|0	MIMAT0004972	1	1	1	1	1	1	1	1	1	1	1	1	1	1
hsa-miR-4435|0	MIMAT0018951	1	1	1	1	1	1	1	1	1	1	1	1	1	1
hsa-miR-933|0	MIMAT0004976	1	1	1	1	1	1	1	1	1	1	1	1	1	1
hsa-miR-370-3p|0	MIMAT0000722	1	1	1	1	1	1	1	1	1	1	1	1	1	1
hsa-miR-498|0	MIMAT0002824	1	1	1	1	1	1	1	1	1	1	1	1	1	1
hsa-miR-625-5p|0	MIMAT0003294	1	1	1	1	1	1	1	1	1	1	1	1	1	1
hsa-miR-553|0	MIMAT0003216	1	1	1	1	1	1	1	1	1	1	1	1	1	1
hsa-miR-299-5p|0	MIMAT0002890	1	1	1	1	1	1	1	1	1	1	1	1	1	1
hsa-miR-133a-3p|0	MIMAT0000427	1	1	1	1	1	1	1	1	1	1	1	1	1	1
hsa-miR-409-3p|0	MIMAT0001639	1	1	1	1	1	1	1	1	1	1	1	1	1	1
hsa-miR-337-5p|0	MIMAT0004695	1	1	1	1	1	1	1	1	1	1	1	1	1	1
hsa-miR-520e|0	MIMAT0002825	1	1	1	1	1	1	1	1	1	1	1	1	1	1
hsa-miR-211-5p|0	MIMAT0000268	1	1	1	1	1	1	1	1	1	1	1	1	1	1
hsa-miR-885-5p|0	MIMAT0004947	1	1	1	1	1	1	1	1	1	1	1	1	1	1
hsa-miR-3130-3p|0	MIMAT0014994	1	1	1	1	1	1	1	1	1	1	1	1	1	1
hsa-miR-6511a-5p|0	MIMAT0025478	1	1	1	1	1	1	1	1	1	1	1	1	1	1
hsa-miR-619-3p|0	MIMAT0003288	1	1	1	1	1	1	1	1	1	1	1	1	1	1
hsa-miR-208b-5p|0	MIMAT0026722	1	1	1	1	1	1	1	1	1	1	1	1	1	1
hsa-miR-1245b-3p|0	MIMAT0019951	1	1	1	1	1	1	1	1	1	1	1	1	1	1
hsa-miR-887-3p|0	MIMAT0004951	1	1	1	1	1	1	1	1	1	1	1	1	1	1
hsa-miR-934|0	MIMAT0004977	1	1	1	1	1	1	1	1	1	1	1	1	1	1
hsa-miR-496|0	MIMAT0002818	1	1	1	1	1	1	1	1	1	1	1	1	1	1
hsa-miR-297|0	MIMAT0004450	1	1	1	1	1	1	1	1	1	1	1	1	1	1
hsa-miR-524-3p|0	MIMAT0002850	1	1	1	1	1	1	1	1	1	1	1	1	1	1
hsa-miR-3140-3p|0	MIMAT0015008	1	1	1	1	1	1	1	1	1	1	1	1	1	1
hsa-miR-4792|0	MIMAT0019964	1	1	1	1	1	1	1	1	1	1	1	1	1	1
hsa-miR-3918|0	MIMAT0018192	1	1	1	1	1	1	1	1	1	1	1	1	1	1
hsa-miR-490-5p|0	MIMAT0004764	1	1	1	1	1	1	1	1	1	1	1	1	1	1
hsa-miR-769-3p|0	MIMAT0003887	1	1	1	1	1	1	1	1	1	1	1	1	1	1
hsa-miR-1-5p|0	MIMAT0031892	1	1	1	1	1	1	1	1	1	1	1	1	1	1
hsa-miR-942-3p|0	MIMAT0026734	1	1	1	1	1	1	1	1	1	1	1	1	1	1
hsa-miR-487b-3p|0	MIMAT0003180	1	1	1	1	1	1	1	1	1	1	1	1	1	1
hsa-miR-1224-3p|0	MIMAT0005459	1	1	1	1	1	1	1	1	1	1	1	1	1	1
hsa-miR-330-3p|0	MIMAT0000751	1	1	1	1	1	1	1	1	1	1	1	1	1	1
hsa-miR-4741|0	MIMAT0019871	1	1	1	1	1	1	1	1	1	1	1	1	1	1
hsa-miR-648|0	MIMAT0003318	1	1	1	1	1	1	1	1	1	1	1	1	1	1
hsa-miR-526b-5p|0	MIMAT0002835	1	1	1	1	1	1	1	1	1	1	1	1	1	1
hsa-miR-454-3p|0	MIMAT0003885	1	1	1	1	1	1	1	1	1	1	1	1	1	1
hsa-miR-1185-2-3p|0	MIMAT0022713	1	1	1	1	1	1	1	1	1	1	1	1	1	1
hsa-miR-887-5p|0	MIMAT0026720	1	1	1	1	1	1	1	1	1	1	1	1	1	1
hsa-miR-628-5p|0	MIMAT0004809	1	1	1	1	1	1	1	1	1	1	1	1	1	1
hsa-miR-329-3p|0	MIMAT0001629	1	1	1	1	1	1	1	1	1	1	1	1	1	1
hsa-miR-522-3p|0	MIMAT0002868	1	1	1	1	1	1	1	1	1	1	1	1	1	1
hsa-miR-210-5p|0	MIMAT0026475	1	1	1	1	1	1	1	1	1	1	1	1	1	1
hsa-miR-1271-5p|0	MIMAT0005796	1	1	1	1	1	1	1	1	1	1	1	1	1	1
hsa-miR-4647|0	MIMAT0019709	1	1	1	1	1	1	1	1	1	1	1	1	1	1
hsa-miR-302a-5p|0	MIMAT0000683	1	1	1	1	1	1	1	1	1	1	1	1	1	1
hsa-miR-296-3p|0	MIMAT0004679	1	1	1	1	1	1	1	1	1	1	1	1	1	1
hsa-miR-197-3p|0	MIMAT0000227	1	1	1	1	1	1	1	1	1	1	1	1	1	1
hsa-miR-224-5p|0	MIMAT0000281	1	1	1	1	1	1	1	1	1	1	1	1	1	1
hsa-miR-519b-5p+hsa-miR-519c-5p+hsa-miR-523-5p+hsa-miR-518e-5p+hsa-miR-522-5p+hsa-miR-519a-5p|0	MIMAT0005454	1	1	1	1	1	1	1	1	1	1	1	1	1	1
hsa-miR-370-5p|0	MIMAT0026483	1	1	1	1	1	1	1	1	1	1	1	1	1	1
hsa-miR-491-5p|0	MIMAT0002807	1	1	1	1	1	1	1	1	1	1	1	1	1	1
hsa-miR-181d-3p|0	MIMAT0026608	1	1	1	1	1	1	1	1	1	1	1	1	1	1
hsa-miR-3185|0	MIMAT0015065	1	1	1	1	1	1	1	1	1	1	1	1	1	1
hsa-miR-432-5p|0	MIMAT0002814	1	1	1	1	1	1	1	1	1	1	1	1	1	1
hsa-miR-3916|0	MIMAT0018190	1	1	1	1	1	1	1	1	1	1	1	1	1	1
hsa-miR-505-3p|0	MIMAT0002876	1	1	1	1	1	1	1	1	1	1	1	1	1	1
hsa-miR-568|0	MIMAT0003232	1	1	1	1	1	1	1	1	1	1	1	1	1	1
hsa-miR-556-3p|0	MIMAT0004793	1	1	1	1	1	1	1	1	1	1	1	1	1	1
hsa-miR-514a-5p|0	MIMAT0022702	1	1	1	1	1	1	1	1	1	1	1	1	1	1
hsa-miR-550a-5p|0	MIMAT0004800	1	1	1	1	1	1	1	1	1	1	1	1	1	1
hsa-miR-338-5p|0	MIMAT0004701	1	1	1	1	1	1	1	1	1	1	1	1	1	1
hsa-miR-1973|0	MIMAT0009448	1	1	1	1	1	1	1	1	1	1	1	1	1	1
hsa-miR-208a-3p|0	MIMAT0000241	1	1	1	1	1	1	1	1	1	1	1	1	1	1
hsa-miR-1249-3p|0	MIMAT0005901	1	1	1	1	1	1	1	1	1	1	1	1	1	1
hsa-miR-323a-3p|0	MIMAT0000755	1	1	1	1	1	1	1	1	1	1	1	1	1	1
hsa-miR-517b-3p|0	MIMAT0002857	1	1	1	1	1	1	1	1	1	1	1	1	1	1
hsa-miR-520h|0	MIMAT0002867	1	1	1	1	1	1	1	1	1	1	1	1	1	1
hsa-miR-211-3p|0	MIMAT0022694	1	1	1	1	1	1	1	1	1	1	1	1	1	1
hsa-miR-374c-5p|0	MIMAT0018443	1	1	1	1	1	1	1	1	1	1	1	1	1	1
hsa-miR-5010-5p|0	MIMAT0021043	1	1	1	1	1	1	1	1	1	1	1	1	1	1
hsa-miR-133b|0	MIMAT0000770	1	1	1	1	1	1	1	1	1	1	1	1	1	1
hsa-miR-512-5p|0	MIMAT0002822	1	1	1	1	1	1	1	1	1	1	1	1	1	1
hsa-miR-876-5p|0	MIMAT0004924	1	1	1	1	1	1	1	1	1	1	1	1	1	1
hsa-miR-1260b|0	MIMAT0015041	1	1	1	1	1	1	1	1	1	1	1	1	1	1
hsa-miR-744-5p|0	MIMAT0004945	1	1	1	1	1	1	1	1	1	1	1	1	1	1
hsa-miR-514b-3p|0	MIMAT0015088	1	1	1	1	1	1	1	1	1	1	1	1	1	1
hsa-miR-655-3p|0	MIMAT0003331	1	1	1	1	1	1	1	1	1	1	1	1	1	1
hsa-miR-1908-3p|0	MIMAT0026916	1	1	1	1	1	1	1	1	1	1	1	1	1	1
hsa-miR-671-3p|0	MIMAT0004819	1	1	1	1	1	1	1	1	1	1	1	1	1	1
hsa-miR-326|0	MIMAT0000756	1	1	1	1	1	1	1	1	1	1	1	1	1	1
hsa-miR-1910-5p|0	MIMAT0007884	1	1	1	1	1	1	1	1	1	1	1	1	1	1
hsa-miR-548o-3p+hsa-miR-548ah-3p+hsa-miR-548av-3p|0	MIMAT0005919	1	1	1	1	1	1	1	1	1	1	1	1	1	1
hsa-miR-518d-3p|0	MIMAT0002864	1	1	1	1	1	1	1	1	1	1	1	1	1	1
hsa-miR-328-5p|0	MIMAT0026486	1	1	1	1	1	1	1	1	1	1	1	1	1	1
hsa-miR-331-5p|0	MIMAT0004700	1	1	1	1	1	1	1	1	1	1	1	1	1	1
hsa-miR-1252-5p|0	MIMAT0005944	1	1	1	1	1	1	1	1	1	1	1	1	1	1
hsa-miR-1255b-5p|0	MIMAT0005945	1	1	1	1	1	1	1	1	1	1	1	1	1	1
hsa-miR-494-5p|0	MIMAT0026607	1	1	1	1	1	1	1	1	1	1	1	1	1	1
hsa-miR-501-3p|0	MIMAT0004774	1	1	1	1	1	1	1	1	1	1	1	1	1	1
hsa-miR-31-5p|0	MIMAT0000089	1	1	1	1	1	1	1	1	1	1	1	1	1	1
hsa-miR-202-3p|0	MIMAT0002811	1	1	1	1	1	1	1	1	1	1	1	1	1	1
hsa-miR-525-3p|0	MIMAT0002839	1	1	1	1	1	1	1	1	1	1	1	1	1	1
hsa-miR-3192-5p|0	MIMAT0015076	1	1	1	1	1	1	1	1	1	1	1	1	1	1
hsa-miR-210-3p|0	MIMAT0000267	1	1	1	1	1	1	1	1	1	1	1	1	1	1
hsa-miR-556-5p|0	MIMAT0003220	1	1	1	1	1	1	1	1	1	1	1	1	1	1
hsa-miR-484|0	MIMAT0002174	1	1	1	1	1	1	1	1	1	1	1	1	1	1
hsa-miR-637|0	MIMAT0003307	1	1	1	1	1	1	1	1	1	1	1	1	1	1
hsa-miR-3127-5p|0	MIMAT0014990	1	1	1	1	1	1	1	1	1	1	1	1	1	1
hsa-miR-508-3p|0	MIMAT0002880	1	1	1	1	1	1	1	1	1	1	1	1	1	1
hsa-miR-1296-5p|0	MIMAT0005794	1	1	1	1	1	1	1	1	1	1	1	1	1	1
hsa-miR-142-5p|0	MIMAT0000433	1	1	1	1	1	1	1	1	1	1	1	1	1	1
hsa-miR-548l|0	MIMAT0005889	1	1	1	1	1	1	1	1	1	1	1	1	1	1
hsa-miR-942-5p|0	MIMAT0004985	1	1	1	1	1	1	1	1	1	1	1	1	1	1
hsa-miR-6511a-3p|0	MIMAT0025479	1	1	1	1	1	1	1	1	1	1	1	1	1	1
hsa-miR-146b-5p|0	MIMAT0002809	1	1	1	1	1	1	1	1	1	1	1	1	1	1
hsa-miR-1301-3p|0	MIMAT0005797	1	1	1	1	1	1	1	1	1	1	1	1	1	1
hsa-miR-449a|0	MIMAT0001541	1	1	1	1	1	1	1	1	1	1	1	1	1	1
hsa-miR-134-5p+hsa-miR-6728-5p|0	MIMAT0000447	1	1	1	1	1	1	1	1	1	1	1	1	1	1
hsa-miR-708-5p|0	MIMAT0004926	1	1	1	1	1	1	1	1	1	1	1	1	1	1
hsa-miR-548e-5p|0	MIMAT0026736	1	1	1	1	1	1	1	1	1	1	1	1	1	1
hsa-miR-1281|0	MIMAT0005939	1	1	1	1	1	1	1	1	1	1	1	1	1	1
hsa-miR-767-3p|0	MIMAT0003883	1	1	1	1	1	1	1	1	1	1	1	1	1	1
hsa-miR-302a-3p|0	MIMAT0000684	1	1	1	1	1	1	1	1	1	1	1	1	1	1
hsa-miR-5010-3p|0	MIMAT0021044	1	1	1	1	1	1	1	1	1	1	1	1	1	1
hsa-miR-129-5p|0	MIMAT0000242	1	1	1	1	1	1	1	1	1	1	1	1	1	1
hsa-miR-127-5p|0	MIMAT0004604	1	1	1	1	1	1	1	1	1	1	1	1	1	1
hsa-miR-421|0	MIMAT0003339	1	1	1	1	1	1	1	1	1	1	1	1	1	1
hsa-miR-181a-2-3p|0	MIMAT0004558	1	1	1	1	1	1	1	1	1	1	1	1	1	1
hsa-miR-1245a|0	MIMAT0005897	1	1	1	1	1	1	1	1	1	1	1	1	1	1
hsa-miR-4448|0	MIMAT0018967	1	1	1	1	1	1	1	1	1	1	1	1	1	1
hsa-miR-548n|0	MIMAT0005916	1	1	1	1	1	1	1	1	1	1	1	1	1	1
hsa-miR-1244|0	MIMAT0005896	1	1	1	1	1	1	1	1	1	1	1	1	1	1
hsa-miR-523-3p|0	MIMAT0002840	1	1	1	1	1	1	1	1	1	1	1	1	1	1
hsa-miR-936|0	MIMAT0004979	1	1	1	1	1	1	1	1	1	1	1	1	1	1
hsa-miR-506-5p|0	MIMAT0022701	1	1	1	1	1	1	1	1	1	1	1	1	1	1
hsa-miR-485-5p|0	MIMAT0002175	1	1	1	1	1	1	1	1	1	1	1	1	1	1
hsa-miR-875-3p|0	MIMAT0004923	1	1	1	1	1	1	1	1	1	1	1	1	1	1
hsa-miR-937-3p|0	MIMAT0004980	1	1	1	1	1	1	1	1	1	1	1	1	1	1
hsa-miR-323a-5p|0	MIMAT0004696	1	1	1	1	1	1	1	1	1	1	1	1	1	1
hsa-miR-502-3p|0	MIMAT0004775	1	1	1	1	1	1	1	1	1	1	1	1	1	1
hsa-miR-517a-3p|0	MIMAT0002852	1	1	1	1	1	1	1	1	1	1	1	1	1	1
hsa-miR-1304-3p|0	MIMAT0022720	1	1	1	1	1	1	1	1	1	1	1	1	1	1
hsa-miR-3136-5p|0	MIMAT0015003	1	1	1	1	1	1	1	1	1	1	1	1	1	1
hsa-miR-3614-5p|0	MIMAT0017992	1	1	1	1	1	1	1	1	1	1	1	1	1	1
hsa-miR-410-3p|0	MIMAT0002171	1	1	1	1	1	1	1	1	1	1	1	1	1	1
hsa-miR-548c-5p+hsa-miR-548o-5p+hsa-miR-548am-5p|0	MIMAT0004806	1	1	1	1	1	1	1	1	1	1	1	1	1	1
hsa-miR-649|0	MIMAT0003319	1	1	1	1	1	1	1	1	1	1	1	1	1	1
hsa-miR-652-3p|0	MIMAT0003322	1	1	1	1	1	1	1	1	1	1	1	1	1	1
hsa-miR-4707-3p|0	MIMAT0019808	1	1	1	1	1	1	1	1	1	1	1	1	1	1
hsa-miR-33a-5p|0	MIMAT0000091	1	1	1	1	1	1	1	1	1	1	1	1	1	1
hsa-miR-1185-1-3p|0	MIMAT0022838	1	1	1	1	1	1	1	1	1	1	1	1	1	1
hsa-miR-411-5p|0	MIMAT0003329	1	1	1	1	1	1	1	1	1	1	1	1	1	1
hsa-miR-641|0	MIMAT0003311	1	1	1	1	1	1	1	1	1	1	1	1	1	1
hsa-miR-92a-1-5p|0	MIMAT0004507	1	1	1	1	1	1	1	1	1	1	1	1	1	1
hsa-miR-3690|0	MIMAT0018119	1	1	1	1	1	1	1	1	1	1	1	1	1	1
hsa-miR-431-5p|0	MIMAT0001625	1	1	1	1	1	1	1	1	1	1	1	1	1	1
hsa-miR-3614-3p|0	MIMAT0017993	1	1	1	1	1	1	1	1	1	1	1	1	1	1
hsa-miR-605-5p|0	MIMAT0003273	1	1	1	1	1	1	1	1	1	1	1	1	1	1
hsa-miR-3151-5p|0	MIMAT0015024	1	1	1	1	1	1	1	1	1	1	1	1	1	1
hsa-miR-766-5p|0	MIMAT0022714	1	1	1	1	1	1	1	1	1	1	1	1	1	1
hsa-miR-615-5p|0	MIMAT0004804	1	1	1	1	1	1	1	1	1	1	1	1	1	1
hsa-miR-567|0	MIMAT0003231	1	1	1	1	1	1	1	1	1	1	1	1	1	1
hsa-miR-320c|0	MIMAT0005793	1	1	1	1	1	1	1	1	1	1	1	1	1	1
hsa-miR-376c-5p|0	MIMAT0022861	1	1	1	1	1	1	1	1	1	1	1	1	1	1
hsa-miR-1275|0	MIMAT0005929	1	1	1	1	1	1	1	1	1	1	1	1	1	1
hsa-miR-4425|0	MIMAT0018940	1	1	1	1	1	1	1	1	1	1	1	1	1	1
hsa-miR-544a|0	MIMAT0003164	1	1	1	1	1	1	1	1	1	1	1	1	1	1
hsa-miR-874-3p|0	MIMAT0004911	1	1	1	1	1	1	1	1	1	1	1	1	1	1
hsa-miR-3605-3p|0	MIMAT0017982	1	1	1	1	1	1	1	1	1	1	1	1	1	1
hsa-miR-520a-3p|0	MIMAT0002834	1	1	1	1	1	1	1	1	1	1	1	1	1	1
hsa-miR-924|0	MIMAT0004974	1	1	1	1	1	1	1	1	1	1	1	1	1	1
hsa-miR-452-5p|0	MIMAT0001635	1	1	1	1	1	1	1	1	1	1	1	1	1	1
hsa-miR-219a-1-3p|0	MIMAT0004567	1	1	1	1	1	1	1	1	1	1	1	1	1	1
hsa-miR-615-3p|0	MIMAT0003283	1	1	1	1	1	1	1	1	1	1	1	1	1	1
hsa-miR-518e-3p|0	MIMAT0002861	1	1	1	1	1	1	1	1	1	1	1	1	1	1
hsa-miR-548j-5p|0	MIMAT0005875	1	1	1	1	1	1	1	1	1	1	1	1	1	1
hsa-miR-1178-3p|0	MIMAT0005823	1	1	1	1	1	1	1	1	1	1	1	1	1	1
hsa-miR-590-3p|0	MIMAT0004801	1	1	1	1	1	1	1	1	1	1	1	1	1	1
hsa-miR-409-5p|0	MIMAT0001638	1	1	1	1	1	1	1	1	1	1	1	1	1	1
hsa-miR-455-3p|0	MIMAT0004784	1	1	1	1	1	1	1	1	1	1	1	1	1	1
hsa-miR-376b-3p|0	MIMAT0002172	1	1	1	1	1	1	1	1	1	1	1	1	1	1
hsa-miR-298|0	MIMAT0004901	1	1	1	1	1	1	1	1	1	1	1	1	1	1
hsa-miR-765|0	MIMAT0003945	1	1	1	1	1	1	1	1	1	1	1	1	1	1
hsa-miR-323b-5p|0	MIMAT0001630	1	1	1	1	1	1	1	1	1	1	1	1	1	1
hsa-miR-2278|0	MIMAT0011778	1	1	1	1	1	1	1	1	1	1	1	1	1	1
hsa-miR-664b-5p|0	MIMAT0022271	1	1	1	1	1	1	1	1	1	1	1	1	1	1
hsa-miR-520b|0	MIMAT0002843	1	1	1	1	1	1	1	1	1	1	1	1	1	1
hsa-miR-146b-3p|0	MIMAT0004766	1	1	1	1	1	1	1	1	1	1	1	1	1	1
hsa-miR-182-5p|0	MIMAT0000259	1	1	1	1	1	1	1	1	1	1	1	1	1	1
hsa-miR-300|0	MIMAT0004903	1	1	1	1	1	1	1	1	1	1	1	1	1	1
hsa-miR-597-5p|0	MIMAT0003265	1	1	1	1	1	1	1	1	1	1	1	1	1	1
hsa-miR-513c-3p|0	MIMAT0022728	1	1	1	1	1	1	1	1	1	1	1	1	1	1

## Sheet: miRs detected in Exosome
Name	Accession	Total Sample #1	Total Sample #2	Total Sample #3	Total Sample #4	Total Sample #5	Total Sample #6	Exosome Sample #1	Exosome Sample #2	Exosome Sample #3	Exosome Sample #4	Exosome Sample #5	Exosome Sample #6	Avg Urine	Avg Exo
hsa-miR-494-3p	MIMAT0002816	186.642	803.313	462.603	517.191	471.768	174.587	259.594	226.974	190.914	154.498	85.9283	188.386	436.017	184.382
hsa-miR-122-5p	MIMAT0000421	117.595	184.928	192.34	205.16	252.09	225.508	200.446	158.571	147.981	139.923	117.63	143.797	196.27	151.391
hsa-miR-3144-3p	MIMAT0015015	77.6775	129.156	129.213	117.792	128.446	141.852	169.777	102.605	109.615	81.6215	99.2764	120.388	120.689	113.881
hsa-miR-302d-3p	MIMAT0000718	130.541	113.501	144.995	119.352	156.056	169.737	131.44	110.896	154.375	171.988	105.116	127.077	139.03	133.482
hsa-miR-1283	MIMAT0005799	91.7027	234.83	138.09	163.036	216.077	109.117	81.0548	120.224	80.3847	122.432	35.873	46.8177	158.809	81.131
hsa-miR-579-3p	MIMAT0003244	70.1256	181.993	75.9497	136.513	116.441	69.1072	72.2921	106.75	220.144	321.628	146.829	66.8824	108.355	155.754
hsa-miR-422a	MIMAT0001339	56.1004	210.368	159.79	160.696	183.665	65.47	60.2434	91.2043	80.3847	95.2251	40.8785	65.7677	139.348	72.284
hsa-miR-3065-5p	MIMAT0015066	36.6811	84.1472	59.1816	74.8873	70.8252	42.4343	42.7181	40.4201	41.1058	45.6692	21.6906	36.7853	61.3594	38.0649
hsa-miR-612	MIMAT0003280	44.233	41.0952	47.3453	48.3647	45.6162	42.4343	39.4321	49.7478	48.4135	56.3577	37.5415	30.0971	44.8481	43.5983
hsa-miR-548ah-5p	MIMAT0018972	29.1291	17.6122	30.5771	29.6429	21.6077	37.5846	38.3367	43.5293	33.7981	47.6125	31.7017	31.2118	27.6923	37.6984
hsa-miR-548ar-5p	MIMAT0022265	65.8101	38.1598	60.1679	43.6843	70.8252	60.6204	38.3367	41.4565	42.9327	55.386	28.3647	44.5883	56.5446	41.8442
hsa-let-7a-5p	MIMAT0000062	438.015	617.406	359.035	33.5433	494.576	200.047	33.9554	82.913	136.106	31.0939	15.8509	135.994	357.104	72.6522
hsa-miR-302b-3p	MIMAT0000715	15.104	3.91383	18.7408	18.7218	12.0043	21.8233	31.7647	23.8375	17.3558	17.4903	12.5138	21.1794	15.0513	20.6903
hsa-let-7b-5p	MIMAT0000063	364.653	937.361	405.394	26.5226	517.384	528.61	28.4787	63.2211	119.664	27.2072	23.3592	88.0619	463.321	58.3319
hsa-miR-4454+hsa-miR-7975	MIMAT0018976	120.832	459.874	164.722	190.339	421.35	3376.56	28.4787	189.663	238.414	34.9806	20.8564	1548.33	788.945	343.454
hsa-miR-149-5p	MIMAT0000450	17.2617	25.4399	25.6453	24.9624	25.209	21.8233	25.1927	29.0195	33.7981	22.3487	17.5194	23.4088	23.3903	25.2146
hsa-miR-575	MIMAT0003240	102.491	254.399	213.054	23.4023	280.9	110.329	20.8114	17.619	21.0096	17.4903	16.6851	15.6059	164.096	18.2036
hsa-let-7c-5p	MIMAT0000064	53.9427	113.501	70.0315	14.8214	90.0321	70.3196	19.716	27.9831	37.452	26.2355	18.3536	23.4088	68.7747	25.5248
hsa-miR-1972	MIMAT0009447	35.6022	57.7289	63.127	24.1824	140.45	78.8065	18.6207	20.7282	29.2308	17.4903	15.0166	21.1794	66.6495	20.3777
hsa-miR-873-3p	MIMAT0022717	1	22.5045	20.7135	28.0827	33.612	46.0715	78.8642	65.294	62.1154	34.009	47.5526	31.2118	25.3307	53.1745
hsa-miR-4443	MIMAT0018961	16.1828	7.82765	14.7954	14.0414	25.209	1	43.8134	35.238	32.8846	28.1789	24.1934	28.9824	13.176	32.2151
hsa-miR-891b	MIMAT0004913	18.3405	7.82765	18.7408	21.0621	16.806	1	33.9554	26.9467	25.5769	24.2921	12.5138	22.2941	13.9628	24.2632
hsa-miR-590-5p	MIMAT0003258	15.104	12.7199	16.7681	20.282	21.6077	1	29.5741	26.9467	42.0193	30.1222	20.0221	21.1794	14.5803	28.3106
hsa-miR-28-5p	MIMAT0000085	22.6559	21.526	33.5362	1	26.4094	40.0094	26.2881	21.7647	30.1443	28.1789	17.5194	13.3765	24.1895	22.8786
hsa-miR-4451	MIMAT0018973	18.3405	10.763	18.7408	19.5019	13.2047	1	24.0974	21.7647	21.0096	20.4054	14.1823	23.4088	13.5918	20.8114
hsa-let-7i-5p	MIMAT0000415	31.2868	46.9659	27.6181	1	43.2154	38.797	20.8114	16.5826	25.5769	22.3487	18.3536	24.5236	31.4805	21.3661
hsa-miR-1293	MIMAT0005883	16.1828	4.89228	18.7408	1	12.0043	26.673	20.8114	20.7282	21.0096	19.4337	25.8619	21.1794	13.2489	21.504
hsa-miR-6721-5p	MIMAT0025852	21.5771	4.89228	20.7135	17.1617	10.8038	1	19.716	19.6918	28.3173	28.1789	14.1823	12.2618	12.6914	20.3914
hsa-miR-644a	MIMAT0003314	20.4982	1	17.7545	17.9418	12.0043	29.0978	18.6207	22.8011	25.5769	19.4337	17.5194	22.2941	16.3828	21.041
hsa-miR-192-5p	MIMAT0000222	15.104	16.6338	22.6863	1	32.4115	1	19.716	16.5826	17.3558	19.4337	15.0166	25.6383	14.8059	18.9572
hsa-miR-561-5p	MIMAT0022706	14.0251	1	1	14.0414	16.806	1	23.002	17.619	21.9231	16.5186	13.3481	22.2941	7.97874	19.1175
hsa-miR-125b-5p	MIMAT0000423	89.5449	421.715	292.949	18.7218	414.147	96.9926	25.1927	27.9831	41.1058	1	13.3481	44.5883	222.345	25.5363
hsa-miR-1253	MIMAT0005904	25.8925	25.4399	36.4953	20.282	45.6162	30.3102	25.1927	18.6554	19.1827	31.0939	1	17.8353	30.6727	18.8267
hsa-miR-1287-5p	MIMAT0005878	15.104	6.84919	25.6453	17.9418	15.6056	21.8233	24.0974	1	26.4904	28.1789	17.5194	21.1794	17.1615	19.7442
hsa-miR-340-5p	MIMAT0004692	23.7348	14.6768	28.6044	14.8214	16.806	26.673	20.8114	16.5826	1	21.3771	13.3481	20.0647	20.8861	15.5306
hsa-miR-3928-3p	MIMAT0018205	16.1828	8.80611	14.7954	20.282	14.4051	21.8233	1	27.9831	20.0962	25.2638	17.5194	22.2941	16.0491	19.0261
hsa-miR-21-5p	MIMAT0000076	71.2044	167.316	92.7178	21.0621	127.245	139.427	1	20.7282	17.3558	18.462	12.5138	20.0647	103.162	15.0208
hsa-miR-191-5p	MIMAT0000440	49.6273	105.673	84.8269	24.1824	285.702	37.5846	1	33.1652	45.6731	26.2355	15.8509	28.9824	97.9327	25.1512
hsa-miR-212-3p	MIMAT0000269	16.1828	7.82765	16.7681	21.8421	24.0086	1	28.4787	1	21.0096	25.2638	15.8509	13.3765	14.6049	17.4966
hsa-miR-608	MIMAT0003276	17.2617	4.89228	16.7681	19.5019	19.2068	1	25.1927	1	16.4423	18.462	13.3481	24.5236	13.1051	16.4948
hsa-miR-371a-5p	MIMAT0004687	17.2617	8.80611	17.7545	15.6015	15.6056	1	24.0974	17.619	17.3558	26.2355	1	14.4912	12.6716	16.7998
hsa-miR-640	MIMAT0003310	20.4982	3.91383	14.7954	21.8421	8.40299	1	24.0974	17.619	18.2692	20.4054	1	22.2941	11.7421	17.2809
hsa-miR-548al	MIMAT0019024	16.1828	4.89228	18.7408	1	9.60342	26.673	24.0974	25.9103	1	20.4054	19.1879	24.5236	12.8487	19.1874
hsa-miR-96-5p	MIMAT0000095	20.4982	6.84919	28.6044	14.0414	12.0043	1	21.9067	1	16.4423	19.4337	20.0221	13.3765	13.8329	15.3636
hsa-miR-34c-3p	MIMAT0004677	14.0251	3.91383	17.7545	19.5019	10.8038	1	21.9067	20.7282	16.4423	16.5186	1	16.7206	11.1665	15.5528
hsa-miR-499b-5p	MIMAT0019897	14.0251	3.91383	14.7954	15.6015	9.60342	1	21.9067	16.5826	16.4423	1	13.3481	15.6059	9.82321	14.1476
hsa-miR-188-5p	MIMAT0000457	22.6559	9.78456	16.7681	18.7218	24.0086	1	19.716	1	20.0962	32.0656	22.5249	13.3765	15.4898	18.1299
hsa-miR-325	MIMAT0000771	15.104	5.87074	17.7545	14.0414	12.0043	1	19.716	1	21.0096	18.462	15.0166	13.3765	10.9625	14.7635
hsa-miR-216b-5p	MIMAT0004959	20.4982	5.87074	1	16.3816	12.0043	26.673	1	17.619	21.9231	17.4903	14.1823	24.5236	13.738	16.1231
hsa-miR-200c-3p	MIMAT0000617	38.8388	132.092	103.568	1	219.678	59.408	1	21.7647	36.5385	22.3487	14.1823	25.6383	92.4307	20.2454
hsa-miR-770-5p	MIMAT0003948	19.4194	4.89228	14.7954	14.0414	16.806	1	1	18.6554	17.3558	17.4903	14.1823	13.3765	11.8257	13.6767
hsa-miR-363-3p	MIMAT0000707	1	39.1383	42.4135	1	60.0214	29.0978	40.5274	41.4565	32.8846	1	22.5249	27.8677	28.7785	27.7102
hsa-miR-941	MIMAT0004984	18.3405	5.87074	17.7545	1	10.8038	1	20.8114	1	16.4423	22.3487	19.1879	12.2618	9.12826	15.342
hsa-miR-1304-5p	MIMAT0005892	12.9463	4.89228	17.7545	14.8214	1	1	19.716	1	20.0962	22.3487	14.1823	14.4912	8.73574	15.3057
hsa-miR-181b-2-3p	MIMAT0031893	12.9463	14.6768	1	18.7218	10.8038	1	18.6207	1	17.3558	16.5186	18.3536	18.95	9.85813	15.1331
hsa-miR-6724-5p	MIMAT0025856	19.4194	6.84919	18.7408	1	9.60342	1	18.6207	18.6554	1	19.4337	12.5138	23.4088	9.43547	15.6054
hsa-miR-3934-5p	MIMAT0018349	16.1828	1	23.6726	17.9418	8.40299	1	1	16.5826	17.3558	24.2921	27.5304	18.95	11.3667	17.6185
hsa-miR-577	MIMAT0003242	17.2617	7.82765	26.6317	1	21.6077	1	1	19.6918	21.0096	16.5186	20.0221	22.2941	12.5548	16.7561
hsa-miR-30b-5p	MIMAT0000420	44.233	85.1257	42.4135	1	57.6205	1	1	21.7647	25.5769	17.4903	17.5194	20.0647	38.5655	17.236
hsa-miR-1234-3p	MIMAT0005589	14.0251	1	1	22.6222	18.0064	1	1	21.7647	21.9231	16.5186	14.1823	14.4912	9.60896	14.98
hsa-miR-3180	MIMAT0018178	25.8925	1	21.6999	1	12.0043	1	1	20.7282	18.2692	20.4054	15.8509	23.4088	10.4328	16.6104
hsa-miR-372-3p	MIMAT0000724	1	1	15.7818	17.9418	20.4073	1	1	27.9831	22.8366	19.4337	14.1823	22.2941	9.5218	17.955
hsa-miR-549a	MIMAT0003333	1	6.84919	14.7954	1	1	1	24.0974	1	21.0096	21.3771	12.5138	12.2618	4.2741	15.3766
hsa-miR-1246	MIMAT0005898	39.9176	101.759	51.2907	38.2237	96.0342	153.976	24.0974	16.5826	1	1	13.3481	17.8353	80.2002	12.3106
hsa-miR-378i	MIMAT0019074	15.104	46.9659	50.3043	20.282	63.6227	41.2219	1	16.5826	17.3558	1	12.5138	16.7206	39.5834	10.8621
hsa-miR-4755-5p	MIMAT0019895	12.9463	10.763	22.6863	20.282	15.6056	27.8854	1	1	16.4423	28.1789	16.6851	17.8353	18.3614	13.5236
hsa-miR-424-5p	MIMAT0001341	29.1291	40.1167	84.8269	15.6015	216.077	55.7707	1	20.7282	33.7981	1	13.3481	25.6383	73.587	15.9188
hsa-miR-100-5p	MIMAT0000098	26.9714	59.6858	63.127	20.282	56.4201	27.8854	1	23.8375	17.3558	16.5186	1	16.7206	42.3953	12.7388
hsa-miR-574-5p	MIMAT0004795	21.5771	25.4399	24.659	21.0621	36.0128	60.6204	1	16.5826	21.9231	29.1505	12.5138	1	31.5619	13.695
hsa-miR-148a-3p	MIMAT0000243	83.0718	210.368	170.64	19.5019	248.488	107.904	1	23.8375	21.0096	17.4903	1	16.7206	139.996	13.5097
hsa-miR-140-5p	MIMAT0000431	18.3405	8.80611	15.7818	16.3816	26.4094	1	30.6694	1	1	25.2638	17.5194	15.6059	14.4532	15.1764
hsa-miR-651-5p	MIMAT0003321	20.4982	5.87074	23.6726	15.6015	8.40299	1	24.0974	1	1	18.462	13.3481	14.4912	12.5077	12.0664
hsa-miR-379-5p	MIMAT0000733	18.3405	1	14.7954	21.8421	19.2068	33.9474	23.002	1	21.0096	18.462	1	16.7206	18.1887	13.5324
hsa-miR-127-3p	MIMAT0000446	16.1828	9.78456	22.6863	18.7218	15.6056	1	23.002	1	18.2692	18.462	1	16.7206	13.9968	13.0757
hsa-miR-34b-3p	MIMAT0004676	15.104	7.82765	20.7135	14.8214	7.20257	1	23.002	1	16.4423	17.4903	1	17.8353	11.1115	12.795
hsa-miR-196a-3p	MIMAT0004562	20.4982	4.89228	22.6863	18.7218	10.8038	1	21.9067	1	30.1443	22.3487	1	16.7206	13.1004	15.5201
hsa-miR-1261	MIMAT0005913	21.5771	6.84919	26.6317	22.6222	15.6056	1	20.8114	16.5826	1	19.4337	1	15.6059	15.7143	12.4056
hsa-miR-1307-3p	MIMAT0005951	21.5771	3.91383	14.7954	17.1617	9.60342	1	19.716	1	18.2692	1	12.5138	14.4912	11.3419	11.1651
hsa-miR-5196-5p	MIMAT0021128	12.9463	4.89228	14.7954	16.3816	10.8038	1	19.716	1	1	17.4903	13.3481	15.6059	10.1366	11.3601
hsa-miR-520c-3p	MIMAT0002846	12.9463	7.82765	15.7818	21.0621	16.806	1	1	1	21.0096	17.4903	15.0166	16.7206	12.5706	12.0395
hsa-miR-520a-5p	MIMAT0002833	17.2617	5.87074	19.7272	15.6015	9.60342	1	1	1	19.1827	19.4337	12.5138	14.4912	11.5108	11.2702
hsa-miR-503-5p	MIMAT0002874	23.7348	13.6984	16.7681	17.9418	16.806	1	1	1	17.3558	21.3771	12.5138	18.95	14.9915	12.0328
hsa-miR-139-3p	MIMAT0004552	15.104	4.89228	20.7135	1	10.8038	1	1	17.619	22.8366	19.4337	1	16.7206	8.91894	13.1016
hsa-miR-542-5p	MIMAT0003340	18.3405	1	16.7681	23.4023	20.4073	1	1	18.6554	16.4423	24.2921	1	17.8353	13.4864	13.2042
hsa-miR-1827	MIMAT0006767	17.2617	3.91383	1	14.8214	15.6056	1	25.1927	22.8011	17.3558	1	1	15.6059	8.93375	13.8259
hsa-miR-656-3p	MIMAT0003332	23.7348	5.87074	18.7408	1	12.0043	1	23.002	1	16.4423	25.2638	1	16.7206	10.3918	13.9048
hsa-miR-4787-5p	MIMAT0019956	16.1828	4.89228	19.7272	1	18.0064	1	19.716	1	21.0096	19.4337	1	18.95	10.1348	13.5182
hsa-miR-374a-3p	MIMAT0004688	1	4.89228	17.7545	16.3816	10.8038	1	18.6207	22.8011	1	23.3204	1	15.6059	8.6387	13.7247
hsa-miR-217	MIMAT0000274	1	3.91383	20.7135	21.0621	18.0064	1	18.6207	1	1	22.3487	15.0166	25.6383	10.9493	13.9374
hsa-miR-129-2-3p	MIMAT0004605	17.2617	6.84919	16.7681	1	9.60342	1	1	1	21.0096	21.3771	17.5194	14.4912	8.74707	12.7329
hsa-miR-564	MIMAT0003228	12.9463	1	24.659	18.7218	22.8081	1	1	1	26.4904	17.4903	14.1823	18.95	13.5225	13.1855
hsa-miR-302e	MIMAT0005931	1	3.91383	16.7681	14.8214	12.0043	1	1	17.619	20.0962	18.462	1	14.4912	8.25128	12.1114
hsa-miR-541-3p	MIMAT0004920	12.9463	4.89228	14.7954	1	15.6056	1	1	1	16.4423	19.4337	13.3481	12.2618	8.37325	10.581
hsa-miR-592	MIMAT0003260	16.1828	1	14.7954	21.0621	12.0043	1	1	21.7647	18.2692	19.4337	1	13.3765	11.0074	12.474
hsa-miR-616-3p	MIMAT0004805	21.5771	10.763	1	1	15.6056	1	19.716	1	17.3558	1	13.3481	18.95	8.49095	11.895
hsa-miR-548i	MIMAT0005935	1	7.82765	18.7408	1	13.2047	1	18.6207	18.6554	1	1	12.5138	15.6059	7.12886	11.2326
hsa-miR-1298-5p	MIMAT0005800	1	1	22.6863	1	13.2047	1	1	17.619	17.3558	21.3771	1	14.4912	6.64849	12.1405
hsa-miR-761	MIMAT0010364	1	9.78456	1	1	21.6077	1	28.4787	20.7282	19.1827	1	13.3481	1	5.89871	13.9563
hsa-miR-518f-3p	MIMAT0002842	1	1	1	17.9418	10.8038	1	18.6207	1	16.4423	16.5186	1	15.6059	5.4576	11.5313
hsa-miR-503-3p	MIMAT0022925	1	4.89228	14.7954	1	1	1	1	17.619	18.2692	1	12.5138	22.2941	3.94795	12.116
hsa-miR-513a-5p	MIMAT0002877	1	3.91383	1	1	13.2047	1	1	19.6918	1	17.4903	13.3481	16.7206	3.51975	11.5418
hsa-miR-1258	MIMAT0005909	16.1828	1	1	1	10.8038	1	1	1	17.3558	20.4054	15.8509	17.8353	5.16444	12.2412
hsa-miR-2682-5p	MIMAT0013517	20.4982	14.6768	24.659	18.7218	12.0043	21.8233	23.002	1	16.4423	1	1	13.3765	18.7306	9.30348
hsa-miR-548aa+hsa-miR-548t-3p	MIMAT0018447	20.4982	17.6122	29.5908	23.4023	32.4115	35.1598	1	1	19.1827	24.2921	1	17.8353	26.4458	10.7184
hsa-miR-190a-3p	MIMAT0026482	14.0251	4.89228	17.7545	19.5019	14.4051	21.8233	1	1	20.0962	1	12.5138	14.4912	15.4004	8.3502
hsa-miR-29b-3p	MIMAT0000100	423.99	709.381	410.326	15.6015	679.442	310.376	1	34.2016	26.4904	1	1	25.6383	424.853	14.8884
hsa-miR-374a-5p	MIMAT0000727	38.8388	72.4058	57.2088	16.3816	92.4329	56.9832	1	16.5826	20.0962	1	1	23.4088	55.7085	10.5146
hsa-miR-200b-3p	MIMAT0000318	94.9392	440.305	358.048	19.5019	506.58	138.214	1	33.1652	40.1923	1	1	16.7206	259.598	15.513
hsa-miR-603	MIMAT0003271	20.4982	10.763	28.6044	16.3816	31.2111	1	1	21.7647	1	18.462	1	17.8353	18.0764	10.177
hsa-miR-1279	MIMAT0005937	14.0251	8.80611	15.7818	16.3816	10.8038	1	28.4787	1	16.4423	21.3771	1	1	11.1331	11.5497
hsa-miR-877-5p	MIMAT0004949	24.8137	23.483	18.7408	16.3816	9.60342	1	23.002	1	19.1827	1	1	14.4912	15.6704	9.94599
hsa-miR-509-3-5p	MIMAT0004975	22.6559	7.82765	1	21.0621	9.60342	21.8233	1	1	1	17.4903	14.1823	13.3765	13.9954	8.00819
hsa-miR-1289	MIMAT0005879	19.4194	4.89228	20.7135	21.0621	9.60342	1	1	1	21.0096	17.4903	14.1823	1	12.7818	9.28038
hsa-miR-3180-3p	MIMAT0015058	14.0251	5.87074	14.7954	18.7218	1	21.8233	1	16.5826	1	1	16.6851	16.7206	12.7061	8.83138
hsa-miR-579-5p	MIMAT0026616	16.1828	5.87074	17.7545	18.7218	13.2047	1	1	1	18.2692	17.4903	1	16.7206	12.1224	9.2467
hsa-miR-135b-5p	MIMAT0000758	15.104	5.87074	18.7408	1	22.8081	33.9474	1	1	20.0962	18.462	1	13.3765	16.2452	9.15578
hsa-let-7d-5p	MIMAT0000065	20.4982	42.0736	20.7135	1	48.0171	23.0357	1	22.8011	22.8366	1	1	21.1794	25.8897	11.6362
hsa-miR-10b-5p	MIMAT0000254	151.04	391.383	276.181	1	409.346	64.2576	1	23.8375	43.8462	1	1	30.0971	215.534	16.7968
hsa-miR-4286	MIMAT0016916	16.1828	30.3321	20.7135	1	40.8145	73.9569	1	20.7282	40.1923	1	1	45.703	30.5	18.2706
hsa-miR-216a-5p	MIMAT0000273	1	11.7415	22.6863	1	9.60342	21.8233	35.0507	18.6554	1	19.4337	1	1	11.3091	12.69
hsa-miR-620	MIMAT0003289	12.9463	4.89228	15.7818	14.0414	1	1	27.3834	1	1	19.4337	1	12.2618	8.27694	10.3465
hsa-miR-1236-3p	MIMAT0005591	1	4.89228	16.7681	15.6015	13.2047	1	21.9067	1	22.8366	1	1	14.4912	8.74444	10.3724
hsa-miR-516a-3p+hsa-miR-516b-3p	MIMAT0006778	12.9463	4.89228	14.7954	1	10.8038	1	21.9067	1	20.0962	1	1	23.4088	7.57296	11.402
hsa-miR-654-5p	MIMAT0003330	20.4982	1	17.7545	16.3816	9.60342	1	1	1	16.4423	1	20.8564	15.6059	11.0396	9.31743
hsa-miR-382-5p	MIMAT0000737	17.2617	1	18.7408	14.0414	16.806	1	1	1	16.4423	22.3487	1	14.4912	11.475	9.38038
hsa-miR-103a-3p	MIMAT0000101	19.4194	5.87074	19.7272	1	9.60342	1	1	20.7282	17.3558	1	1	17.8353	9.43679	9.81989
hsa-miR-591	MIMAT0003259	15.104	1	15.7818	14.0414	15.6056	1	1	19.6918	22.8366	1	1	13.3765	10.4221	9.81748
hsa-miR-1226-3p	MIMAT0005577	1	9.78456	15.7818	16.3816	8.40299	1	1	1	1	19.4337	15.8509	18.95	8.72515	9.53909
hsa-miR-99a-5p	MIMAT0000097	70.1256	274.946	168.667	1	266.495	1	1	18.6554	19.1827	1	1	13.3765	130.372	9.03577
hsa-miR-140-3p	MIMAT0004597	16.1828	5.87074	1	1	15.6056	1	1	1	17.3558	1	14.1823	13.3765	6.77652	7.98577
hsa-miR-302f	MIMAT0005932	19.4194	7.82765	1	1	7.20257	1	1	18.6554	21.0096	1	1	13.3765	6.2416	9.34026
hsa-miR-515-3p	MIMAT0002827	19.4194	1	1	1	15.6056	21.8233	1	1	1	22.3487	12.5138	12.2618	9.97471	8.35406
hsa-miR-1273c	MIMAT0015017	15.104	1	16.7681	1	8.40299	1	1	1	19.1827	19.4337	1	16.7206	7.21251	9.72283
hsa-miR-1307-5p	MIMAT0022727	1	6.84919	21.6999	1	18.0064	1	21.9067	1	1	26.2355	1	14.4912	8.25925	10.9389
hsa-miR-587	MIMAT0003253	16.1828	1	19.7272	1	18.0064	1	1	1	17.3558	1	12.5138	24.5236	9.48607	9.56553
hsa-miR-1287-3p	MIMAT0026738	17.2617	5.87074	1	1	12.0043	1	1	1	1	19.4337	12.5138	15.6059	6.35611	8.42557
hsa-miR-1206	MIMAT0005870	1	5.87074	1	14.0414	10.8038	1	1	1	20.0962	18.462	1	15.6059	5.61933	9.52735
hsa-miR-1269a	MIMAT0005923	1	4.89228	1	1	9.60342	21.8233	1	1	21.9231	1	16.6851	17.8353	6.55317	9.90725
hsa-miR-520d-3p	MIMAT0002856	18.3405	1	17.7545	1	9.60342	1	1	20.7282	1	16.5186	1	15.6059	8.1164	9.3088
hsa-miR-5196-3p+hsa-miR-6732-3p	MIMAT0021129	1	7.82765	1	1	19.2068	24.2482	1	16.5826	1	1	14.1823	15.6059	9.04711	8.22847
hsa-miR-1299	MIMAT0005887	1	11.7415	1	1	10.8038	1	1	1	16.4423	17.4903	1	12.2618	4.42422	8.19907
hsa-miR-598-3p	MIMAT0003266	1	14.6768	1	1	14.4051	1	32.8601	1	25.5769	1	14.1823	1	5.51366	12.6032
hsa-miR-219a-5p	MIMAT0000276	1	7.82765	1	1	8.40299	1	18.6207	20.7282	16.4423	1	1	1	3.37177	9.79854
hsa-miR-92b-3p	MIMAT0003218	12.9463	1	16.7681	1	1	1	1	1	27.4039	22.3487	1	12.2618	5.61906	10.8357
hsa-miR-101-3p	MIMAT0000099	1	1	14.7954	1	8.40299	1	1	1	1	20.4054	12.5138	15.6059	4.53306	8.58752
hsa-miR-1193	MIMAT0015049	15.104	6.84919	1	1	1	1	1	1	18.2692	1	15.0166	14.4912	4.32553	8.46284
hsa-miR-450b-3p	MIMAT0004910	1	5.87074	1	1	15.6056	1	1	1	20.0962	1	13.3481	17.8353	4.24605	9.0466
hsa-miR-499b-3p	MIMAT0019898	1	1	14.7954	1	10.8038	1	1	1	16.4423	16.5186	13.3481	1	4.93321	8.21817
hsa-miR-199a-5p	MIMAT0000231	1	3.91383	1	1	1	1	24.0974	1	21.0096	1	13.3481	1	1.48564	10.2425

## Sheet: miRs detected in Urine
Name	Accession	Total Sample #1	Total Sample #2	Total Sample #3	Total Sample #4	Total Sample #5	Total Sample #6	Exosome Sample #1	Exosome Sample #2	Exosome Sample #3	Exosome Sample #4	Exosome Sample #5	Exosome Sample #6	Avg Urine	Avg Exo													Urine	Exosome
hsa-let-7a-5p	MIMAT0000062	438.015	617.406	359.035	33.5433	494.576	200.047	33.9554	82.913	136.106	31.0939	15.8509	135.994	357.104	72.6522	1	1	1	1	1	1	1	1	1	1	1	1	6	6
hsa-let-7b-5p	MIMAT0000063	364.653	937.361	405.394	26.5226	517.384	528.61	28.4787	63.2211	119.664	27.2072	23.3592	88.0619	463.321	58.3319	1	1	1	1	1	1	1	1	1	1	1	1	6	6
hsa-miR-494-3p	MIMAT0002816	186.642	803.313	462.603	517.191	471.768	174.587	259.594	226.974	190.914	154.498	85.9283	188.386	436.017	184.382	1	1	1	1	1	1	1	1	1	1	1	1	6	6
hsa-miR-302d-3p	MIMAT0000718	130.541	113.501	144.995	119.352	156.056	169.737	131.44	110.896	154.375	171.988	105.116	127.077	139.03	133.482	1	1	1	1	1	1	1	1	1	1	1	1	6	6
hsa-miR-4454+hsa-miR-7975	MIMAT0018976	120.832	459.874	164.722	190.339	421.35	3376.56	28.4787	189.663	238.414	34.9806	20.8564	1548.33	788.945	343.454	1	1	1	1	1	1	1	1	1	1	1	1	6	6
hsa-miR-122-5p	MIMAT0000421	117.595	184.928	192.34	205.16	252.09	225.508	200.446	158.571	147.981	139.923	117.63	143.797	196.27	151.391	1	1	1	1	1	1	1	1	1	1	1	1	6	6
hsa-miR-575	MIMAT0003240	102.491	254.399	213.054	23.4023	280.9	110.329	20.8114	17.619	21.0096	17.4903	16.6851	15.6059	164.096	18.2036	1	1	1	1	1	1	1	1	1	1	1	1	6	6
hsa-miR-1283	MIMAT0005799	91.7027	234.83	138.09	163.036	216.077	109.117	81.0548	120.224	80.3847	122.432	35.873	46.8177	158.809	81.131	1	1	1	1	1	1	1	1	1	1	1	1	6	6
hsa-miR-3144-3p	MIMAT0015015	77.6775	129.156	129.213	117.792	128.446	141.852	169.777	102.605	109.615	81.6215	99.2764	120.388	120.689	113.881	1	1	1	1	1	1	1	1	1	1	1	1	6	6
hsa-miR-579-3p	MIMAT0003244	70.1256	181.993	75.9497	136.513	116.441	69.1072	72.2921	106.75	220.144	321.628	146.829	66.8824	108.355	155.754	1	1	1	1	1	1	1	1	1	1	1	1	6	6
hsa-miR-548ar-5p	MIMAT0022265	65.8101	38.1598	60.1679	43.6843	70.8252	60.6204	38.3367	41.4565	42.9327	55.386	28.3647	44.5883	56.5446	41.8442	1	1	1	1	1	1	1	1	1	1	1	1	6	6
hsa-miR-422a	MIMAT0001339	56.1004	210.368	159.79	160.696	183.665	65.47	60.2434	91.2043	80.3847	95.2251	40.8785	65.7677	139.348	72.284	1	1	1	1	1	1	1	1	1	1	1	1	6	6
hsa-let-7c-5p	MIMAT0000064	53.9427	113.501	70.0315	14.8214	90.0321	70.3196	19.716	27.9831	37.452	26.2355	18.3536	23.4088	68.7747	25.5248	1	1	1	1	1	1	1	1	1	1	1	1	6	6
hsa-miR-612	MIMAT0003280	44.233	41.0952	47.3453	48.3647	45.6162	42.4343	39.4321	49.7478	48.4135	56.3577	37.5415	30.0971	44.8481	43.5983	1	1	1	1	1	1	1	1	1	1	1	1	6	6
hsa-miR-3065-5p	MIMAT0015066	36.6811	84.1472	59.1816	74.8873	70.8252	42.4343	42.7181	40.4201	41.1058	45.6692	21.6906	36.7853	61.3594	38.0649	1	1	1	1	1	1	1	1	1	1	1	1	6	6
hsa-miR-1972	MIMAT0009447	35.6022	57.7289	63.127	24.1824	140.45	78.8065	18.6207	20.7282	29.2308	17.4903	15.0166	21.1794	66.6495	20.3777	1	1	1	1	1	1	1	1	1	1	1	1	6	6
hsa-miR-548ah-5p	MIMAT0018972	29.1291	17.6122	30.5771	29.6429	21.6077	37.5846	38.3367	43.5293	33.7981	47.6125	31.7017	31.2118	27.6923	37.6984	1	1	1	1	1	1	1	1	1	1	1	1	6	6
hsa-miR-149-5p	MIMAT0000450	17.2617	25.4399	25.6453	24.9624	25.209	21.8233	25.1927	29.0195	33.7981	22.3487	17.5194	23.4088	23.3903	25.2146	1	1	1	1	1	1	1	1	1	1	1	1	6	6
hsa-miR-302b-3p	MIMAT0000715	15.104	3.91383	18.7408	18.7218	12.0043	21.8233	31.7647	23.8375	17.3558	17.4903	12.5138	21.1794	15.0513	20.6903	1	1	1	1	1	1	1	1	1	1	1	1	6	6
hsa-miR-125b-5p	MIMAT0000423	89.5449	421.715	292.949	18.7218	414.147	96.9926	25.1927	27.9831	41.1058	1	13.3481	44.5883	222.345	25.5363	1	1	1	1	1	1	1	1	1	0	1	1	6	5
hsa-miR-21-5p	MIMAT0000076	71.2044	167.316	92.7178	21.0621	127.245	139.427	1	20.7282	17.3558	18.462	12.5138	20.0647	103.162	15.0208	1	1	1	1	1	1	0	1	1	1	1	1	6	5
hsa-miR-191-5p	MIMAT0000440	49.6273	105.673	84.8269	24.1824	285.702	37.5846	1	33.1652	45.6731	26.2355	15.8509	28.9824	97.9327	25.1512	1	1	1	1	1	1	0	1	1	1	1	1	6	5
hsa-miR-1253	MIMAT0005904	25.8925	25.4399	36.4953	20.282	45.6162	30.3102	25.1927	18.6554	19.1827	31.0939	1	17.8353	30.6727	18.8267	1	1	1	1	1	1	1	1	1	1	0	1	6	5
hsa-miR-340-5p	MIMAT0004692	23.7348	14.6768	28.6044	14.8214	16.806	26.673	20.8114	16.5826	1	21.3771	13.3481	20.0647	20.8861	15.5306	1	1	1	1	1	1	1	1	0	1	1	1	6	5
hsa-miR-3928-3p	MIMAT0018205	16.1828	8.80611	14.7954	20.282	14.4051	21.8233	1	27.9831	20.0962	25.2638	17.5194	22.2941	16.0491	19.0261	1	1	1	1	1	1	0	1	1	1	1	1	6	5
hsa-miR-1287-5p	MIMAT0005878	15.104	6.84919	25.6453	17.9418	15.6056	21.8233	24.0974	1	26.4904	28.1789	17.5194	21.1794	17.1615	19.7442	1	1	1	1	1	1	1	0	1	1	1	1	6	5
hsa-miR-148a-3p	MIMAT0000243	83.0718	210.368	170.64	19.5019	248.488	107.904	1	23.8375	21.0096	17.4903	1	16.7206	139.996	13.5097	1	1	1	1	1	1	0	1	1	1	0	1	6	4
hsa-miR-1246	MIMAT0005898	39.9176	101.759	51.2907	38.2237	96.0342	153.976	24.0974	16.5826	1	1	13.3481	17.8353	80.2002	12.3106	1	1	1	1	1	1	1	1	0	0	1	1	6	4
hsa-miR-424-5p	MIMAT0001341	29.1291	40.1167	84.8269	15.6015	216.077	55.7707	1	20.7282	33.7981	1	13.3481	25.6383	73.587	15.9188	1	1	1	1	1	1	0	1	1	0	1	1	6	4
hsa-miR-100-5p	MIMAT0000098	26.9714	59.6858	63.127	20.282	56.4201	27.8854	1	23.8375	17.3558	16.5186	1	16.7206	42.3953	12.7388	1	1	1	1	1	1	0	1	1	1	0	1	6	4
hsa-miR-574-5p	MIMAT0004795	21.5771	25.4399	24.659	21.0621	36.0128	60.6204	1	16.5826	21.9231	29.1505	12.5138	1	31.5619	13.695	1	1	1	1	1	1	0	1	1	1	1	0	6	4
hsa-miR-378i	MIMAT0019074	15.104	46.9659	50.3043	20.282	63.6227	41.2219	1	16.5826	17.3558	1	12.5138	16.7206	39.5834	10.8621	1	1	1	1	1	1	0	1	1	0	1	1	6	4
hsa-miR-4755-5p	MIMAT0019895	12.9463	10.763	22.6863	20.282	15.6056	27.8854	1	1	16.4423	28.1789	16.6851	17.8353	18.3614	13.5236	1	1	1	1	1	1	0	0	1	1	1	1	6	4
hsa-miR-29b-3p	MIMAT0000100	423.99	709.381	410.326	15.6015	679.442	310.376	1	34.2016	26.4904	1	1	25.6383	424.853	14.8884	1	1	1	1	1	1	0	1	1	0	0	1	6	3
hsa-miR-200b-3p	MIMAT0000318	94.9392	440.305	358.048	19.5019	506.58	138.214	1	33.1652	40.1923	1	1	16.7206	259.598	15.513	1	1	1	1	1	1	0	1	1	0	0	1	6	3
hsa-miR-374a-5p	MIMAT0000727	38.8388	72.4058	57.2088	16.3816	92.4329	56.9832	1	16.5826	20.0962	1	1	23.4088	55.7085	10.5146	1	1	1	1	1	1	0	1	1	0	0	1	6	3
hsa-miR-2682-5p	MIMAT0013517	20.4982	14.6768	24.659	18.7218	12.0043	21.8233	23.002	1	16.4423	1	1	13.3765	18.7306	9.30348	1	1	1	1	1	1	1	0	1	0	0	1	6	3
hsa-miR-548aa+hsa-miR-548t-3p	MIMAT0018447	20.4982	17.6122	29.5908	23.4023	32.4115	35.1598	1	1	19.1827	24.2921	1	17.8353	26.4458	10.7184	1	1	1	1	1	1	0	0	1	1	0	1	6	3
hsa-miR-190a-3p	MIMAT0026482	14.0251	4.89228	17.7545	19.5019	14.4051	21.8233	1	1	20.0962	1	12.5138	14.4912	15.4004	8.3502	1	1	1	1	1	1	0	0	1	0	1	1	6	3
hsa-miR-29a-3p	MIMAT0000086	30.2079	49.9013	59.1816	15.6015	141.65	60.6204	1	1	20.0962	1	14.1823	1	59.5272	6.37975	1	1	1	1	1	1	0	0	1	0	1	0	6	2
hsa-miR-3158-3p	MIMAT0015032	58.2582	90.018	18.7408	14.0414	40.8145	23.0357	1	1	1	1	1	12.2618	40.8181	2.87696	1	1	1	1	1	1	0	0	0	0	0	1	6	1
hsa-miR-320e	MIMAT0015072	5890.55	38863.3	21737.4	1070.26	24477.9	41263.1	1	1	1	1	1	1	22217.1	1	1	1	1	1	1	1	0	0	0	0	0	0	6	0
hsa-miR-4516	MIMAT0019053	472.538	577.289	172.613	71.767	250.889	424.343	1	1	1	1	1	1	328.24	1	1	1	1	1	1	1	0	0	0	0	0	0	6	0
hsa-let-7i-5p	MIMAT0000415	31.2868	46.9659	27.6181	1	43.2154	38.797	20.8114	16.5826	25.5769	22.3487	18.3536	24.5236	31.4805	21.3661	1	1	1	0	1	1	1	1	1	1	1	1	5	6
hsa-miR-28-5p	MIMAT0000085	22.6559	21.526	33.5362	1	26.4094	40.0094	26.2881	21.7647	30.1443	28.1789	17.5194	13.3765	24.1895	22.8786	1	1	1	0	1	1	1	1	1	1	1	1	5	6
hsa-miR-6721-5p	MIMAT0025852	21.5771	4.89228	20.7135	17.1617	10.8038	1	19.716	19.6918	28.3173	28.1789	14.1823	12.2618	12.6914	20.3914	1	1	1	1	1	0	1	1	1	1	1	1	5	6
hsa-miR-644a	MIMAT0003314	20.4982	1	17.7545	17.9418	12.0043	29.0978	18.6207	22.8011	25.5769	19.4337	17.5194	22.2941	16.3828	21.041	1	0	1	1	1	1	1	1	1	1	1	1	5	6
hsa-miR-891b	MIMAT0004913	18.3405	7.82765	18.7408	21.0621	16.806	1	33.9554	26.9467	25.5769	24.2921	12.5138	22.2941	13.9628	24.2632	1	1	1	1	1	0	1	1	1	1	1	1	5	6
hsa-miR-4451	MIMAT0018973	18.3405	10.763	18.7408	19.5019	13.2047	1	24.0974	21.7647	21.0096	20.4054	14.1823	23.4088	13.5918	20.8114	1	1	1	1	1	0	1	1	1	1	1	1	5	6
hsa-miR-4443	MIMAT0018961	16.1828	7.82765	14.7954	14.0414	25.209	1	43.8134	35.238	32.8846	28.1789	24.1934	28.9824	13.176	32.2151	1	1	1	1	1	0	1	1	1	1	1	1	5	6
hsa-miR-1293	MIMAT0005883	16.1828	4.89228	18.7408	1	12.0043	26.673	20.8114	20.7282	21.0096	19.4337	25.8619	21.1794	13.2489	21.504	1	1	1	0	1	1	1	1	1	1	1	1	5	6
hsa-miR-590-5p	MIMAT0003258	15.104	12.7199	16.7681	20.282	21.6077	1	29.5741	26.9467	42.0193	30.1222	20.0221	21.1794	14.5803	28.3106	1	1	1	1	1	0	1	1	1	1	1	1	5	6
hsa-miR-873-3p	MIMAT0022717	1	22.5045	20.7135	28.0827	33.612	46.0715	78.8642	65.294	62.1154	34.009	47.5526	31.2118	25.3307	53.1745	0	1	1	1	1	1	1	1	1	1	1	1	5	6
hsa-miR-200c-3p	MIMAT0000617	38.8388	132.092	103.568	1	219.678	59.408	1	21.7647	36.5385	22.3487	14.1823	25.6383	92.4307	20.2454	1	1	1	0	1	1	0	1	1	1	1	1	5	5
hsa-miR-188-5p	MIMAT0000457	22.6559	9.78456	16.7681	18.7218	24.0086	1	19.716	1	20.0962	32.0656	22.5249	13.3765	15.4898	18.1299	1	1	1	1	1	0	1	0	1	1	1	1	5	5
hsa-miR-640	MIMAT0003310	20.4982	3.91383	14.7954	21.8421	8.40299	1	24.0974	17.619	18.2692	20.4054	1	22.2941	11.7421	17.2809	1	1	1	1	1	0	1	1	1	1	0	1	5	5
hsa-miR-96-5p	MIMAT0000095	20.4982	6.84919	28.6044	14.0414	12.0043	1	21.9067	1	16.4423	19.4337	20.0221	13.3765	13.8329	15.3636	1	1	1	1	1	0	1	0	1	1	1	1	5	5
hsa-miR-216b-5p	MIMAT0004959	20.4982	5.87074	1	16.3816	12.0043	26.673	1	17.619	21.9231	17.4903	14.1823	24.5236	13.738	16.1231	1	1	0	1	1	1	0	1	1	1	1	1	5	5
hsa-miR-770-5p	MIMAT0003948	19.4194	4.89228	14.7954	14.0414	16.806	1	1	18.6554	17.3558	17.4903	14.1823	13.3765	11.8257	13.6767	1	1	1	1	1	0	0	1	1	1	1	1	5	5
hsa-miR-608	MIMAT0003276	17.2617	4.89228	16.7681	19.5019	19.2068	1	25.1927	1	16.4423	18.462	13.3481	24.5236	13.1051	16.4948	1	1	1	1	1	0	1	0	1	1	1	1	5	5
hsa-miR-371a-5p	MIMAT0004687	17.2617	8.80611	17.7545	15.6015	15.6056	1	24.0974	17.619	17.3558	26.2355	1	14.4912	12.6716	16.7998	1	1	1	1	1	0	1	1	1	1	0	1	5	5
hsa-miR-212-3p	MIMAT0000269	16.1828	7.82765	16.7681	21.8421	24.0086	1	28.4787	1	21.0096	25.2638	15.8509	13.3765	14.6049	17.4966	1	1	1	1	1	0	1	0	1	1	1	1	5	5
hsa-miR-548al	MIMAT0019024	16.1828	4.89228	18.7408	1	9.60342	26.673	24.0974	25.9103	1	20.4054	19.1879	24.5236	12.8487	19.1874	1	1	1	0	1	1	1	1	0	1	1	1	5	5
hsa-miR-325	MIMAT0000771	15.104	5.87074	17.7545	14.0414	12.0043	1	19.716	1	21.0096	18.462	15.0166	13.3765	10.9625	14.7635	1	1	1	1	1	0	1	0	1	1	1	1	5	5
hsa-miR-34c-3p	MIMAT0004677	14.0251	3.91383	17.7545	19.5019	10.8038	1	21.9067	20.7282	16.4423	16.5186	1	16.7206	11.1665	15.5528	1	1	1	1	1	0	1	1	1	1	0	1	5	5
hsa-miR-499b-5p	MIMAT0019897	14.0251	3.91383	14.7954	15.6015	9.60342	1	21.9067	16.5826	16.4423	1	13.3481	15.6059	9.82321	14.1476	1	1	1	1	1	0	1	1	1	0	1	1	5	5
hsa-miR-503-5p	MIMAT0002874	23.7348	13.6984	16.7681	17.9418	16.806	1	1	1	17.3558	21.3771	12.5138	18.95	14.9915	12.0328	1	1	1	1	1	0	0	0	1	1	1	1	5	4
hsa-miR-1261	MIMAT0005913	21.5771	6.84919	26.6317	22.6222	15.6056	1	20.8114	16.5826	1	19.4337	1	15.6059	15.7143	12.4056	1	1	1	1	1	0	1	1	0	1	0	1	5	4
hsa-miR-1307-3p	MIMAT0005951	21.5771	3.91383	14.7954	17.1617	9.60342	1	19.716	1	18.2692	1	12.5138	14.4912	11.3419	11.1651	1	1	1	1	1	0	1	0	1	0	1	1	5	4
hsa-miR-651-5p	MIMAT0003321	20.4982	5.87074	23.6726	15.6015	8.40299	1	24.0974	1	1	18.462	13.3481	14.4912	12.5077	12.0664	1	1	1	1	1	0	1	0	0	1	1	1	5	4
hsa-miR-196a-3p	MIMAT0004562	20.4982	4.89228	22.6863	18.7218	10.8038	1	21.9067	1	30.1443	22.3487	1	16.7206	13.1004	15.5201	1	1	1	1	1	0	1	0	1	1	0	1	5	4
hsa-miR-140-5p	MIMAT0000431	18.3405	8.80611	15.7818	16.3816	26.4094	1	30.6694	1	1	25.2638	17.5194	15.6059	14.4532	15.1764	1	1	1	1	1	0	1	0	0	1	1	1	5	4
hsa-miR-379-5p	MIMAT0000733	18.3405	1	14.7954	21.8421	19.2068	33.9474	23.002	1	21.0096	18.462	1	16.7206	18.1887	13.5324	1	0	1	1	1	1	1	0	1	1	0	1	5	4
hsa-miR-520a-5p	MIMAT0002833	17.2617	5.87074	19.7272	15.6015	9.60342	1	1	1	19.1827	19.4337	12.5138	14.4912	11.5108	11.2702	1	1	1	1	1	0	0	0	1	1	1	1	5	4
hsa-miR-127-3p	MIMAT0000446	16.1828	9.78456	22.6863	18.7218	15.6056	1	23.002	1	18.2692	18.462	1	16.7206	13.9968	13.0757	1	1	1	1	1	0	1	0	1	1	0	1	5	4
hsa-miR-34b-3p	MIMAT0004676	15.104	7.82765	20.7135	14.8214	7.20257	1	23.002	1	16.4423	17.4903	1	17.8353	11.1115	12.795	1	1	1	1	1	0	1	0	1	1	0	1	5	4
hsa-miR-5196-5p	MIMAT0021128	12.9463	4.89228	14.7954	16.3816	10.8038	1	19.716	1	1	17.4903	13.3481	15.6059	10.1366	11.3601	1	1	1	1	1	0	1	0	0	1	1	1	5	4
hsa-miR-520c-3p	MIMAT0002846	12.9463	7.82765	15.7818	21.0621	16.806	1	1	1	21.0096	17.4903	15.0166	16.7206	12.5706	12.0395	1	1	1	1	1	0	0	0	1	1	1	1	5	4
hsa-miR-10b-5p	MIMAT0000254	151.04	391.383	276.181	1	409.346	64.2576	1	23.8375	43.8462	1	1	30.0971	215.534	16.7968	1	1	1	0	1	1	0	1	1	0	0	1	5	3
hsa-miR-877-5p	MIMAT0004949	24.8137	23.483	18.7408	16.3816	9.60342	1	23.002	1	19.1827	1	1	14.4912	15.6704	9.94599	1	1	1	1	1	0	1	0	1	0	0	1	5	3
hsa-miR-509-3-5p	MIMAT0004975	22.6559	7.82765	1	21.0621	9.60342	21.8233	1	1	1	17.4903	14.1823	13.3765	13.9954	8.00819	1	1	0	1	1	1	0	0	0	1	1	1	5	3
hsa-miR-603	MIMAT0003271	20.4982	10.763	28.6044	16.3816	31.2111	1	1	21.7647	1	18.462	1	17.8353	18.0764	10.177	1	1	1	1	1	0	0	1	0	1	0	1	5	3
hsa-let-7d-5p	MIMAT0000065	20.4982	42.0736	20.7135	1	48.0171	23.0357	1	22.8011	22.8366	1	1	21.1794	25.8897	11.6362	1	1	1	0	1	1	0	1	1	0	0	1	5	3
hsa-miR-1289	MIMAT0005879	19.4194	4.89228	20.7135	21.0621	9.60342	1	1	1	21.0096	17.4903	14.1823	1	12.7818	9.28038	1	1	1	1	1	0	0	0	1	1	1	0	5	3
hsa-miR-579-5p	MIMAT0026616	16.1828	5.87074	17.7545	18.7218	13.2047	1	1	1	18.2692	17.4903	1	16.7206	12.1224	9.2467	1	1	1	1	1	0	0	0	1	1	0	1	5	3
hsa-miR-4286	MIMAT0016916	16.1828	30.3321	20.7135	1	40.8145	73.9569	1	20.7282	40.1923	1	1	45.703	30.5	18.2706	1	1	1	0	1	1	0	1	1	0	0	1	5	3
hsa-miR-135b-5p	MIMAT0000758	15.104	5.87074	18.7408	1	22.8081	33.9474	1	1	20.0962	18.462	1	13.3765	16.2452	9.15578	1	1	1	0	1	1	0	0	1	1	0	1	5	3
hsa-miR-1279	MIMAT0005937	14.0251	8.80611	15.7818	16.3816	10.8038	1	28.4787	1	16.4423	21.3771	1	1	11.1331	11.5497	1	1	1	1	1	0	1	0	1	1	0	0	5	3
hsa-miR-3180-3p	MIMAT0015058	14.0251	5.87074	14.7954	18.7218	1	21.8233	1	16.5826	1	1	16.6851	16.7206	12.7061	8.83138	1	1	1	1	0	1	0	1	0	0	1	1	5	3
hsa-miR-23a-3p	MIMAT0000078	92.7815	288.645	257.44	1	288.103	174.587	1	1	25.5769	1	1	18.95	183.759	8.08783	1	1	1	0	1	1	0	0	1	0	0	1	5	2
hsa-miR-200a-3p	MIMAT0000682	65.8101	242.657	166.695	1	214.877	61.8328	1	1	20.0962	1	1	16.7206	125.479	6.8028	1	1	1	0	1	1	0	0	1	0	0	1	5	2
hsa-miR-141-3p	MIMAT0000432	46.3908	90.018	97.6496	1	160.857	72.7445	1	1	24.6635	1	16.6851	1	78.11	7.5581	1	1	1	0	1	1	0	0	1	0	1	0	5	2
hsa-miR-450a-5p	MIMAT0001545	36.6811	19.5691	21.6999	1	36.0128	35.1598	1	1	17.3558	1	1	18.95	25.0205	6.71763	1	1	1	0	1	1	0	0	1	0	0	1	5	2
hsa-miR-30d-5p	MIMAT0000245	36.6811	245.593	192.34	1	474.169	94.5678	1	1	25.5769	1	1	18.95	174.058	8.08783	1	1	1	0	1	1	0	0	1	0	0	1	5	2
hsa-miR-4536-5p	MIMAT0019078	30.2079	6.84919	16.7681	18.7218	9.60342	1	1	1	24.6635	1	13.3481	1	13.8584	7.00193	1	1	1	1	1	0	0	0	1	0	1	0	5	2
hsa-miR-483-3p	MIMAT0002173	22.6559	7.82765	14.7954	14.8214	7.20257	1	1	1	1	16.5186	1	16.7206	11.3838	6.20654	1	1	1	1	1	0	0	0	0	1	0	1	5	2
hsa-miR-571	MIMAT0003236	15.104	4.89228	20.7135	18.7218	13.2047	1	1	1	1	18.462	1	21.1794	12.2727	7.27357	1	1	1	1	1	0	0	0	0	1	0	1	5	2
hsa-miR-190a-5p	MIMAT0000458	15.104	9.78456	17.7545	15.6015	18.0064	1	1	1	16.4423	1	1	13.3765	12.8752	5.63647	1	1	1	1	1	0	0	0	1	0	0	1	5	2
hsa-miR-143-3p	MIMAT0000435	15.104	31.3106	26.6317	21.0621	19.2068	1	1	16.5826	17.3558	1	1	1	19.0525	6.32306	1	1	1	1	1	0	0	1	1	0	0	0	5	2
hsa-miR-4531	MIMAT0019070	14.0251	6.84919	1	21.8421	15.6056	26.673	1	1	1	1	15.0166	14.4912	14.3325	5.58463	1	1	0	1	1	1	0	0	0	0	1	1	5	2
hsa-miR-142-3p	MIMAT0000434	1	7.82765	29.5908	23.4023	14.4051	24.2482	1	1	1	28.1789	15.0166	1	16.7457	7.86591	0	1	1	1	1	1	0	0	0	1	1	0	5	2
hsa-miR-30a-5p	MIMAT0000087	76.5987	290.602	211.081	1	448.96	146.701	1	1	20.0962	1	1	1	195.824	4.1827	1	1	1	0	1	1	0	0	1	0	0	0	5	1
hsa-let-7g-5p	MIMAT0000414	36.6811	85.1257	33.5362	1	45.6162	43.6467	1	1	1	1	1	13.3765	40.9343	3.06275	1	1	1	0	1	1	0	0	0	0	0	1	5	1
hsa-miR-423-5p	MIMAT0004748	26.9714	32.2891	22.6863	17.9418	44.4158	1	1	1	1	1	1	16.7206	24.2174	3.6201	1	1	1	1	1	0	0	0	0	0	0	1	5	1
hsa-miR-25-3p	MIMAT0000081	26.9714	101.759	85.8133	1	121.243	81.2313	1	1	1	1	1	13.3765	69.6698	3.06275	1	1	1	0	1	1	0	0	0	0	0	1	5	1
hsa-miR-98-5p	MIMAT0000096	24.8137	50.8797	22.6863	1	33.612	31.5226	1	1	19.1827	1	1	1	27.419	4.03045	1	1	1	0	1	1	0	0	1	0	0	0	5	1
hsa-miR-181a-5p	MIMAT0000256	23.7348	33.2675	48.3316	1	75.6269	38.797	1	1	17.3558	1	1	1	36.793	3.72596	1	1	1	0	1	1	0	0	1	0	0	0	5	1
hsa-miR-1268a	MIMAT0005922	20.4982	14.6768	1	20.282	20.4073	33.9474	1	1	1	1	1	12.2618	18.4686	2.87696	1	1	0	1	1	1	0	0	0	0	0	1	5	1
hsa-miR-125a-3p	MIMAT0004602	12.9463	6.84919	14.7954	14.0414	14.4051	1	1	1	1	1	1	14.4912	10.6729	3.24853	1	1	1	1	1	0	0	0	0	0	0	1	5	1
hsa-miR-451a	MIMAT0001631	80.9141	56.7505	135.131	1	213.676	69.1072	1	1	1	1	1	1	92.7632	1	1	1	1	0	1	1	0	0	0	0	0	0	5	0
hsa-miR-1305	MIMAT0005893	46.3908	159.488	73.977	1	92.4329	244.906	1	1	1	1	1	1	103.033	1	1	1	1	0	1	1	0	0	0	0	0	0	5	0
hsa-miR-29c-3p	MIMAT0000681	42.0753	132.092	80.8815	1	156.056	58.1956	1	1	1	1	1	1	78.3833	1	1	1	1	0	1	1	0	0	0	0	0	0	5	0
hsa-miR-10a-5p	MIMAT0000253	35.6022	118.393	69.0452	1	80.4286	37.5846	1	1	1	1	1	1	57.009	1	1	1	1	0	1	1	0	0	0	0	0	0	5	0
hsa-miR-23b-3p	MIMAT0000418	32.3656	70.4489	66.0861	1	84.0299	25.4606	1	1	1	1	1	1	46.5652	1	1	1	1	0	1	1	0	0	0	0	0	0	5	0
hsa-miR-30e-5p	MIMAT0000692	28.0502	109.587	63.127	1	116.441	59.408	1	1	1	1	1	1	62.9356	1	1	1	1	0	1	1	0	0	0	0	0	0	5	0
hsa-miR-26b-5p	MIMAT0000083	28.0502	87.0826	47.3453	1	94.8338	25.4606	1	1	1	1	1	1	47.2954	1	1	1	1	0	1	1	0	0	0	0	0	0	5	0
hsa-miR-194-5p	MIMAT0000460	24.8137	210.368	118.363	1	396.141	41.2219	1	1	1	1	1	1	131.985	1	1	1	1	0	1	1	0	0	0	0	0	0	5	0
hsa-miR-223-3p	MIMAT0000280	22.6559	35.2244	31.5635	1	42.015	23.0357	1	1	1	1	1	1	25.9158	1	1	1	1	0	1	1	0	0	0	0	0	0	5	0
hsa-miR-22-3p	MIMAT0000077	22.6559	101.759	44.3862	1	163.258	128.515	1	1	1	1	1	1	76.9292	1	1	1	1	0	1	1	0	0	0	0	0	0	5	0
hsa-miR-1285-5p	MIMAT0022719	21.5771	60.6643	50.3043	1	176.463	104.267	1	1	1	1	1	1	69.0459	1	1	1	1	0	1	1	0	0	0	0	0	0	5	0
hsa-miR-630	MIMAT0003299	17.2617	71.4273	35.5089	1	39.6141	111.541	1	1	1	1	1	1	46.0589	1	1	1	1	0	1	1	0	0	0	0	0	0	5	0
hsa-miR-148b-3p	MIMAT0000759	16.1828	41.0952	37.4817	1	40.8145	23.0357	1	1	1	1	1	1	26.6017	1	1	1	1	0	1	1	0	0	0	0	0	0	5	0
hsa-miR-192-5p	MIMAT0000222	15.104	16.6338	22.6863	1	32.4115	1	19.716	16.5826	17.3558	19.4337	15.0166	25.6383	14.8059	18.9572	1	1	1	0	1	0	1	1	1	1	1	1	4	6
hsa-miR-30b-5p	MIMAT0000420	44.233	85.1257	42.4135	1	57.6205	1	1	21.7647	25.5769	17.4903	17.5194	20.0647	38.5655	17.236	1	1	1	0	1	0	0	1	1	1	1	1	4	5
hsa-miR-6724-5p	MIMAT0025856	19.4194	6.84919	18.7408	1	9.60342	1	18.6207	18.6554	1	19.4337	12.5138	23.4088	9.43547	15.6054	1	1	1	0	1	0	1	1	0	1	1	1	4	5
hsa-miR-941	MIMAT0004984	18.3405	5.87074	17.7545	1	10.8038	1	20.8114	1	16.4423	22.3487	19.1879	12.2618	9.12826	15.342	1	1	1	0	1	0	1	0	1	1	1	1	4	5
hsa-miR-577	MIMAT0003242	17.2617	7.82765	26.6317	1	21.6077	1	1	19.6918	21.0096	16.5186	20.0221	22.2941	12.5548	16.7561	1	1	1	0	1	0	0	1	1	1	1	1	4	5
hsa-miR-3934-5p	MIMAT0018349	16.1828	1	23.6726	17.9418	8.40299	1	1	16.5826	17.3558	24.2921	27.5304	18.95	11.3667	17.6185	1	0	1	1	1	0	0	1	1	1	1	1	4	5
hsa-miR-1304-5p	MIMAT0005892	12.9463	4.89228	17.7545	14.8214	1	1	19.716	1	20.0962	22.3487	14.1823	14.4912	8.73574	15.3057	1	1	1	1	0	0	1	0	1	1	1	1	4	5
hsa-miR-181b-2-3p	MIMAT0031893	12.9463	14.6768	1	18.7218	10.8038	1	18.6207	1	17.3558	16.5186	18.3536	18.95	9.85813	15.1331	1	1	0	1	1	0	1	0	1	1	1	1	4	5
hsa-miR-363-3p	MIMAT0000707	1	39.1383	42.4135	1	60.0214	29.0978	40.5274	41.4565	32.8846	1	22.5249	27.8677	28.7785	27.7102	0	1	1	0	1	1	1	1	1	0	1	1	4	5
hsa-miR-656-3p	MIMAT0003332	23.7348	5.87074	18.7408	1	12.0043	1	23.002	1	16.4423	25.2638	1	16.7206	10.3918	13.9048	1	1	1	0	1	0	1	0	1	1	0	1	4	4
hsa-miR-542-5p	MIMAT0003340	18.3405	1	16.7681	23.4023	20.4073	1	1	18.6554	16.4423	24.2921	1	17.8353	13.4864	13.2042	1	0	1	1	1	0	0	1	1	1	0	1	4	4
hsa-miR-1827	MIMAT0006767	17.2617	3.91383	1	14.8214	15.6056	1	25.1927	22.8011	17.3558	1	1	15.6059	8.93375	13.8259	1	1	0	1	1	0	1	1	1	0	0	1	4	4
hsa-miR-129-2-3p	MIMAT0004605	17.2617	6.84919	16.7681	1	9.60342	1	1	1	21.0096	21.3771	17.5194	14.4912	8.74707	12.7329	1	1	1	0	1	0	0	0	1	1	1	1	4	4
hsa-miR-4787-5p	MIMAT0019956	16.1828	4.89228	19.7272	1	18.0064	1	19.716	1	21.0096	19.4337	1	18.95	10.1348	13.5182	1	1	1	0	1	0	1	0	1	1	0	1	4	4
hsa-miR-592	MIMAT0003260	16.1828	1	14.7954	21.0621	12.0043	1	1	21.7647	18.2692	19.4337	1	13.3765	11.0074	12.474	1	0	1	1	1	0	0	1	1	1	0	1	4	4
hsa-miR-139-3p	MIMAT0004552	15.104	4.89228	20.7135	1	10.8038	1	1	17.619	22.8366	19.4337	1	16.7206	8.91894	13.1016	1	1	1	0	1	0	0	1	1	1	0	1	4	4
hsa-miR-564	MIMAT0003228	12.9463	1	24.659	18.7218	22.8081	1	1	1	26.4904	17.4903	14.1823	18.95	13.5225	13.1855	1	0	1	1	1	0	0	0	1	1	1	1	4	4
hsa-miR-541-3p	MIMAT0004920	12.9463	4.89228	14.7954	1	15.6056	1	1	1	16.4423	19.4337	13.3481	12.2618	8.37325	10.581	1	1	1	0	1	0	0	0	1	1	1	1	4	4
hsa-miR-374a-3p	MIMAT0004688	1	4.89228	17.7545	16.3816	10.8038	1	18.6207	22.8011	1	23.3204	1	15.6059	8.6387	13.7247	0	1	1	1	1	0	1	1	0	1	0	1	4	4
hsa-miR-217	MIMAT0000274	1	3.91383	20.7135	21.0621	18.0064	1	18.6207	1	1	22.3487	15.0166	25.6383	10.9493	13.9374	0	1	1	1	1	0	1	0	0	1	1	1	4	4
hsa-miR-302e	MIMAT0005931	1	3.91383	16.7681	14.8214	12.0043	1	1	17.619	20.0962	18.462	1	14.4912	8.25128	12.1114	0	1	1	1	1	0	0	1	1	1	0	1	4	4
hsa-miR-99a-5p	MIMAT0000097	70.1256	274.946	168.667	1	266.495	1	1	18.6554	19.1827	1	1	13.3765	130.372	9.03577	1	1	1	0	1	0	0	1	1	0	0	1	4	3
hsa-miR-654-5p	MIMAT0003330	20.4982	1	17.7545	16.3816	9.60342	1	1	1	16.4423	1	20.8564	15.6059	11.0396	9.31743	1	0	1	1	1	0	0	0	1	0	1	1	4	3
hsa-miR-103a-3p	MIMAT0000101	19.4194	5.87074	19.7272	1	9.60342	1	1	20.7282	17.3558	1	1	17.8353	9.43679	9.81989	1	1	1	0	1	0	0	1	1	0	0	1	4	3
hsa-miR-382-5p	MIMAT0000737	17.2617	1	18.7408	14.0414	16.806	1	1	1	16.4423	22.3487	1	14.4912	11.475	9.38038	1	0	1	1	1	0	0	0	1	1	0	1	4	3
hsa-miR-591	MIMAT0003259	15.104	1	15.7818	14.0414	15.6056	1	1	19.6918	22.8366	1	1	13.3765	10.4221	9.81748	1	0	1	1	1	0	0	1	1	0	0	1	4	3
hsa-miR-620	MIMAT0003289	12.9463	4.89228	15.7818	14.0414	1	1	27.3834	1	1	19.4337	1	12.2618	8.27694	10.3465	1	1	1	1	0	0	1	0	0	1	0	1	4	3
hsa-miR-516a-3p+hsa-miR-516b-3p	MIMAT0006778	12.9463	4.89228	14.7954	1	10.8038	1	21.9067	1	20.0962	1	1	23.4088	7.57296	11.402	1	1	1	0	1	0	1	0	1	0	0	1	4	3
hsa-miR-216a-5p	MIMAT0000273	1	11.7415	22.6863	1	9.60342	21.8233	35.0507	18.6554	1	19.4337	1	1	11.3091	12.69	0	1	1	0	1	1	1	1	0	1	0	0	4	3
hsa-miR-1236-3p	MIMAT0005591	1	4.89228	16.7681	15.6015	13.2047	1	21.9067	1	22.8366	1	1	14.4912	8.74444	10.3724	0	1	1	1	1	0	1	0	1	0	0	1	4	3
hsa-miR-1226-3p	MIMAT0005577	1	9.78456	15.7818	16.3816	8.40299	1	1	1	1	19.4337	15.8509	18.95	8.72515	9.53909	0	1	1	1	1	0	0	0	0	1	1	1	4	3
hsa-miR-26a-5p	MIMAT0000082	40.9965	114.479	36.4953	1	57.6205	1	1	1	1	16.5186	1	13.3765	41.9319	5.64919	1	1	1	0	1	0	0	0	0	1	0	1	4	2
hsa-miR-381-3p	MIMAT0000736	18.3405	4.89228	1	15.6015	8.40299	1	1	1	1	21.3771	1	13.3765	8.20622	6.45892	1	1	0	1	1	0	0	0	0	1	0	1	4	2
hsa-miR-30c-5p	MIMAT0000244	18.3405	52.8366	30.5771	1	66.0235	1	1	1	21.9231	1	13.3481	1	28.2963	6.5452	1	1	1	0	1	0	0	0	1	0	1	0	4	2
hsa-miR-3144-5p	MIMAT0015014	16.1828	6.84919	17.7545	1	13.2047	1	1	1	1	19.4337	1	14.4912	9.33186	6.32081	1	1	1	0	1	0	0	0	0	1	0	1	4	2
hsa-miR-193a-3p	MIMAT0000459	14.0251	3.91383	1	17.1617	13.2047	1	1	1	1	21.3771	1	16.7206	8.38422	7.01628	1	1	0	1	1	0	0	0	0	1	0	1	4	2
hsa-miR-488-3p	MIMAT0004763	14.0251	1	19.7272	14.8214	8.40299	1	1	1	1	1	14.1823	12.2618	9.82946	5.07402	1	0	1	1	1	0	0	0	0	0	1	1	4	2
hsa-miR-519d-3p	MIMAT0002853	1	5.87074	1	16.3816	12.0043	21.8233	1	1	1	22.3487	1	16.7206	9.67999	7.17823	0	1	0	1	1	1	0	0	0	1	0	1	4	2
hsa-miR-3182	MIMAT0015062	1	3.91383	15.7818	1	14.4051	23.0357	20.8114	1	1	1	15.8509	1	9.85608	6.77704	0	1	1	0	1	1	1	0	0	0	1	0	4	2
hsa-miR-1266-5p	MIMAT0005920	1	3.91383	15.7818	16.3816	9.60342	1	20.8114	1	17.3558	1	1	1	7.94677	7.02786	0	1	1	1	1	0	1	0	1	0	0	0	4	2
hsa-miR-675-5p	MIMAT0004284	1	3.91383	20.7135	28.8628	19.2068	1	1	1	1	18.462	1	14.4912	12.4495	6.15887	0	1	1	1	1	0	0	0	0	1	0	1	4	2
hsa-miR-19a-3p	MIMAT0000073	18.3405	18.5907	20.7135	1	16.806	1	1	1	1	1	1	13.3765	12.7418	3.06275	1	1	1	0	1	0	0	0	0	0	0	1	4	1
hsa-miR-339-5p	MIMAT0000764	15.104	5.87074	1	1	13.2047	24.2482	1	1	1	1	12.5138	1	10.0713	2.91897	1	1	0	0	1	1	0	0	0	0	1	0	4	1
hsa-miR-490-3p	MIMAT0002806	12.9463	1	18.7408	17.9418	10.8038	1	18.6207	1	1	1	1	1	10.4054	3.93678	1	0	1	1	1	0	1	0	0	0	0	0	4	1
hsa-miR-593-3p	MIMAT0004802	12.9463	4.89228	17.7545	1	8.40299	1	1	1	1	17.4903	1	1	7.666	3.74839	1	1	1	0	1	0	0	0	0	1	0	0	4	1
hsa-miR-376a-3p	MIMAT0000729	1	4.89228	16.7681	15.6015	8.40299	1	1	1	1	1	1	13.3765	7.94415	3.06275	0	1	1	1	1	0	0	0	0	0	0	1	4	1
hsa-miR-155-5p	MIMAT0000646	1	9.78456	15.7818	18.7218	13.2047	1	1	1	1	1	1	15.6059	9.91547	3.43432	0	1	1	1	1	0	0	0	0	0	0	1	4	1
hsa-miR-32-5p	MIMAT0000090	21.5771	58.7074	59.1816	1	81.6291	1	1	1	1	1	1	1	37.1825	1	1	1	1	0	1	0	0	0	0	0	0	0	4	0
hsa-miR-1915-3p	MIMAT0007892	17.2617	51.8582	19.7272	1	37.2133	1	1	1	1	1	1	1	21.3434	1	1	1	1	0	1	0	0	0	0	0	0	0	4	0
hsa-miR-27b-3p	MIMAT0000419	16.1828	62.6212	32.5499	1	27.6098	1	1	1	1	1	1	1	23.494	1	1	1	1	0	1	0	0	0	0	0	0	0	4	0
hsa-miR-4532	MIMAT0019071	16.1828	11.7415	1	1	19.2068	25.4606	1	1	1	1	1	1	12.4319	1	1	1	0	0	1	1	0	0	0	0	0	0	4	0
hsa-miR-130a-3p	MIMAT0000425	16.1828	59.6858	49.318	1	78.0278	1	1	1	1	1	1	1	34.2024	1	1	1	1	0	1	0	0	0	0	0	0	0	4	0
hsa-miR-342-3p	MIMAT0000753	15.104	23.483	16.7681	1	30.0107	1	1	1	1	1	1	1	14.561	1	1	1	1	0	1	0	0	0	0	0	0	0	4	0
hsa-miR-16-5p	MIMAT0000069	14.0251	38.1598	18.7408	1	52.8188	1	1	1	1	1	1	1	20.9574	1	1	1	1	0	1	0	0	0	0	0	0	0	4	0
hsa-miR-15a-5p	MIMAT0000068	12.9463	30.3321	37.4817	1	40.8145	1	1	1	1	1	1	1	20.5958	1	1	1	1	0	1	0	0	0	0	0	0	0	4	0
hsa-miR-15b-5p	MIMAT0000417	12.9463	48.9228	24.659	1	49.2175	1	1	1	1	1	1	1	22.9576	1	1	1	1	0	1	0	0	0	0	0	0	0	4	0
hsa-miR-4485-3p	MIMAT0019019	1	31.3106	33.5362	1	73.2261	27.8854	1	1	1	1	1	1	27.993	1	0	1	1	0	1	1	0	0	0	0	0	0	4	0
hsa-miR-135a-5p	MIMAT0000428	1	29.3537	28.6044	1	121.243	37.5846	1	1	1	1	1	1	36.4643	1	0	1	1	0	1	1	0	0	0	0	0	0	4	0
hsa-miR-1180-3p	MIMAT0005825	1	11.7415	16.7681	1	12.0043	23.0357	1	1	1	1	1	1	10.9249	1	0	1	1	0	1	1	0	0	0	0	0	0	4	0
hsa-miR-561-5p	MIMAT0022706	14.0251	1	1	14.0414	16.806	1	23.002	17.619	21.9231	16.5186	13.3481	22.2941	7.97874	19.1175	1	0	0	1	1	0	1	1	1	1	1	1	3	6
hsa-miR-3180	MIMAT0018178	25.8925	1	21.6999	1	12.0043	1	1	20.7282	18.2692	20.4054	15.8509	23.4088	10.4328	16.6104	1	0	1	0	1	0	0	1	1	1	1	1	3	5
hsa-miR-1234-3p	MIMAT0005589	14.0251	1	1	22.6222	18.0064	1	1	21.7647	21.9231	16.5186	14.1823	14.4912	9.60896	14.98	1	0	0	1	1	0	0	1	1	1	1	1	3	5
hsa-miR-372-3p	MIMAT0000724	1	1	15.7818	17.9418	20.4073	1	1	27.9831	22.8366	19.4337	14.1823	22.2941	9.5218	17.955	0	0	1	1	1	0	0	1	1	1	1	1	3	5
hsa-miR-616-3p	MIMAT0004805	21.5771	10.763	1	1	15.6056	1	19.716	1	17.3558	1	13.3481	18.95	8.49095	11.895	1	1	0	0	1	0	1	0	1	0	1	1	3	4
hsa-miR-548i	MIMAT0005935	1	7.82765	18.7408	1	13.2047	1	18.6207	18.6554	1	1	12.5138	15.6059	7.12886	11.2326	0	1	1	0	1	0	1	1	0	0	1	1	3	4
hsa-miR-302f	MIMAT0005932	19.4194	7.82765	1	1	7.20257	1	1	18.6554	21.0096	1	1	13.3765	6.2416	9.34026	1	1	0	0	1	0	0	1	1	0	0	1	3	3
hsa-miR-515-3p	MIMAT0002827	19.4194	1	1	1	15.6056	21.8233	1	1	1	22.3487	12.5138	12.2618	9.97471	8.35406	1	0	0	0	1	1	0	0	0	1	1	1	3	3
hsa-miR-520d-3p	MIMAT0002856	18.3405	1	17.7545	1	9.60342	1	1	20.7282	1	16.5186	1	15.6059	8.1164	9.3088	1	0	1	0	1	0	0	1	0	1	0	1	3	3
hsa-miR-1287-3p	MIMAT0026738	17.2617	5.87074	1	1	12.0043	1	1	1	1	19.4337	12.5138	15.6059	6.35611	8.42557	1	1	0	0	1	0	0	0	0	1	1	1	3	3
hsa-miR-140-3p	MIMAT0004597	16.1828	5.87074	1	1	15.6056	1	1	1	17.3558	1	14.1823	13.3765	6.77652	7.98577	1	1	0	0	1	0	0	0	1	0	1	1	3	3
hsa-miR-587	MIMAT0003253	16.1828	1	19.7272	1	18.0064	1	1	1	17.3558	1	12.5138	24.5236	9.48607	9.56553	1	0	1	0	1	0	0	0	1	0	1	1	3	3
hsa-miR-1273c	MIMAT0015017	15.104	1	16.7681	1	8.40299	1	1	1	19.1827	19.4337	1	16.7206	7.21251	9.72283	1	0	1	0	1	0	0	0	1	1	0	1	3	3
hsa-miR-1307-5p	MIMAT0022727	1	6.84919	21.6999	1	18.0064	1	21.9067	1	1	26.2355	1	14.4912	8.25925	10.9389	0	1	1	0	1	0	1	0	0	1	0	1	3	3
hsa-miR-1206	MIMAT0005870	1	5.87074	1	14.0414	10.8038	1	1	1	20.0962	18.462	1	15.6059	5.61933	9.52735	0	1	0	1	1	0	0	0	1	1	0	1	3	3
hsa-miR-1269a	MIMAT0005923	1	4.89228	1	1	9.60342	21.8233	1	1	21.9231	1	16.6851	17.8353	6.55317	9.90725	0	1	0	0	1	1	0	0	1	0	1	1	3	3
hsa-miR-5196-3p+hsa-miR-6732-3p	MIMAT0021129	1	7.82765	1	1	19.2068	24.2482	1	16.5826	1	1	14.1823	15.6059	9.04711	8.22847	0	1	0	0	1	1	0	1	0	0	1	1	3	3
hsa-miR-1257	MIMAT0005908	20.4982	1	1	14.0414	10.8038	1	1	1	1	16.5186	1	18.95	8.05724	6.57811	1	0	0	1	1	0	0	0	0	1	0	1	3	2
hsa-miR-1203	MIMAT0005866	17.2617	1	24.659	1	8.40299	1	19.716	21.7647	1	1	1	1	8.88728	7.58012	1	0	1	0	1	0	1	1	0	0	0	0	3	2
hsa-miR-302c-3p	MIMAT0000717	16.1828	3.91383	1	1	9.60342	1	24.0974	1	1	1	14.1823	1	5.45001	7.04662	1	1	0	0	1	0	1	0	0	0	1	0	3	2
hsa-miR-433-5p	MIMAT0026554	16.1828	5.87074	14.7954	1	1	1	1	1	1	25.2638	1	16.7206	6.64149	7.66407	1	1	1	0	0	0	0	0	0	1	0	1	3	2
hsa-miR-595	MIMAT0003263	14.0251	4.89228	1	1	10.8038	1	1	1	18.2692	1	1	15.6059	5.45354	6.31252	1	1	0	0	1	0	0	0	1	0	0	1	3	2
hsa-miR-423-3p	MIMAT0001340	14.0251	8.80611	1	1	10.8038	1	1	1	22.8366	1	1	12.2618	6.10584	6.51639	1	1	0	0	1	0	0	0	1	0	0	1	3	2
hsa-miR-371b-5p	MIMAT0019892	1	3.91383	16.7681	1	7.20257	1	1	1	1	17.4903	1	17.8353	5.14742	6.55427	0	1	1	0	1	0	0	0	0	1	0	1	3	2
hsa-miR-889-3p	MIMAT0004921	1	1	16.7681	1	12.0043	24.2482	1	1	1	18.462	1	14.4912	9.33676	6.15887	0	0	1	0	1	1	0	0	0	1	0	1	3	2
hsa-miR-376a-2-5p	MIMAT0022928	1	1	18.7408	14.0414	14.4051	1	1	1	1	1	13.3481	20.0647	8.36456	6.23547	0	0	1	1	1	0	0	0	0	0	1	1	3	2
hsa-miR-147a	MIMAT0000251	1	6.84919	14.7954	1	7.20257	1	1	1	1	19.4337	1	14.4912	5.30786	6.32081	0	1	1	0	1	0	0	0	0	1	0	1	3	2
hsa-miR-499a-3p	MIMAT0004772	1	3.91383	14.7954	1	16.806	1	1	1	1	19.4337	17.5194	1	6.4192	6.82551	0	1	1	0	1	0	0	0	0	1	1	0	3	2
hsa-miR-128-3p	MIMAT0000424	1	16.6338	1	17.1617	22.8081	1	1	20.7282	1	1	1	16.7206	9.93393	6.90814	0	1	0	1	1	0	0	1	0	0	0	1	3	2
hsa-miR-30a-3p	MIMAT0000088	1	47.9444	22.6863	1	44.4158	1	1	1	31.9712	1	1	12.2618	19.6744	8.03883	0	1	1	0	1	0	0	0	1	0	0	1	3	2
hsa-miR-449c-5p	MIMAT0010251	16.1828	1	22.6863	1	9.60342	1	1	1	1	17.4903	1	1	8.57875	3.74839	1	0	1	0	1	0	0	0	0	1	0	0	3	1
hsa-miR-1290	MIMAT0005880	15.104	11.7415	1	1	14.4051	1	1	1	1	1	1	16.7206	7.3751	3.6201	1	1	0	0	1	0	0	0	0	0	0	1	3	1
hsa-miR-2053	MIMAT0009978	12.9463	1	14.7954	1	8.40299	1	1	1	20.0962	1	1	1	6.52411	4.1827	1	0	1	0	1	0	0	0	1	0	0	0	3	1
hsa-miR-99b-5p	MIMAT0000689	1	28.3752	15.7818	1	46.8167	1	1	1	18.2692	1	1	1	15.6623	3.87821	0	1	1	0	1	0	0	0	1	0	0	0	3	1
hsa-miR-324-5p	MIMAT0000761	1	14.6768	22.6863	1	24.0086	1	1	1	1	16.5186	1	1	10.7286	3.58644	0	1	1	0	1	0	0	0	0	1	0	0	3	1
hsa-miR-520g-3p	MIMAT0002858	1	7.82765	1	15.6015	16.806	1	1	1	1	1	1	12.2618	7.20586	2.87696	0	1	0	1	1	0	0	0	0	0	0	1	3	1
hsa-miR-93-5p	MIMAT0000093	1	33.2675	23.6726	1	81.6291	1	1	1	18.2692	1	1	1	23.5949	3.87821	0	1	1	0	1	0	0	0	1	0	0	0	3	1
hsa-miR-489-3p	MIMAT0002805	1	4.89228	18.7408	1	9.60342	1	1	1	1	16.5186	1	1	6.03942	3.58644	0	1	1	0	1	0	0	0	0	1	0	0	3	1
hsa-miR-196a-5p	MIMAT0000226	1	19.5691	1	1	28.8103	27.8854	1	1	1	18.462	1	1	13.2108	3.91033	0	1	0	0	1	1	0	0	0	1	0	0	3	1
hsa-miR-758-3p+hsa-miR-411-3p	MIMAT0003879	21.5771	1	1	19.5019	8.40299	1	1	1	1	1	1	1	8.747	1	1	0	0	1	1	0	0	0	0	0	0	0	3	0
hsa-miR-126-3p	MIMAT0000445	15.104	16.6338	1	1	12.0043	1	1	1	1	1	1	1	7.79033	1	1	1	0	0	1	0	0	0	0	0	0	0	3	0
hsa-miR-365a-3p+hsa-miR-365b-3p	MIMAT0000710	1	17.6122	14.7954	1	15.6056	1	1	1	1	1	1	1	8.50219	1	0	1	1	0	1	0	0	0	0	0	0	0	3	0
hsa-miR-888-5p	MIMAT0004916	1	13.6984	17.7545	1	26.4094	1	1	1	1	1	1	1	10.1437	1	0	1	1	0	1	0	0	0	0	0	0	0	3	0
hsa-miR-378e	MIMAT0018927	1	23.483	19.7272	1	15.6056	1	1	1	1	1	1	1	10.3026	1	0	1	1	0	1	0	0	0	0	0	0	0	3	0
hsa-miR-151a-3p	MIMAT0000757	1	13.6984	15.7818	1	19.2068	1	1	1	1	1	1	1	8.6145	1	0	1	1	0	1	0	0	0	0	0	0	0	3	0
hsa-miR-19b-3p	MIMAT0000074	1	27.3968	15.7818	1	42.015	1	1	1	1	1	1	1	14.6989	1	0	1	1	0	1	0	0	0	0	0	0	0	3	0
hsa-miR-642a-3p	MIMAT0020924	1	25.4399	1	1	14.4051	30.3102	1	1	1	1	1	1	12.1925	1	0	1	0	0	1	1	0	0	0	0	0	0	3	0
hsa-miR-2117	MIMAT0011162	1	22.5045	19.7272	1	38.4137	1	1	1	1	1	1	1	13.9409	1	0	1	1	0	1	0	0	0	0	0	0	0	3	0
hsa-miR-660-5p	MIMAT0003338	1	52.8366	18.7408	1	46.8167	1	1	1	1	1	1	1	20.2324	1	0	1	1	0	1	0	0	0	0	0	0	0	3	0
hsa-miR-361-3p	MIMAT0004682	1	8.80611	1	1	9.60342	21.8233	1	1	1	1	1	1	7.20548	1	0	1	0	0	1	1	0	0	0	0	0	0	3	0
hsa-miR-601	MIMAT0003269	1	17.6122	1	1	16.806	26.673	1	1	1	1	1	1	10.6819	1	0	1	0	0	1	1	0	0	0	0	0	0	3	0
hsa-miR-378g	MIMAT0018937	1	8.80611	15.7818	1	8.40299	1	1	1	1	1	1	1	5.99848	1	0	1	1	0	1	0	0	0	0	0	0	0	3	0
hsa-miR-532-5p	MIMAT0002888	1	16.6338	15.7818	1	21.6077	1	1	1	1	1	1	1	9.50387	1	0	1	1	0	1	0	0	0	0	0	0	0	3	0
hsa-miR-362-5p	MIMAT0000705	1	21.526	18.7408	1	38.4137	1	1	1	1	1	1	1	13.6134	1	0	1	1	0	1	0	0	0	0	0	0	0	3	0
hsa-miR-146a-5p	MIMAT0000449	1	7.82765	18.7408	1	9.60342	1	1	1	1	1	1	1	6.52865	1	0	1	1	0	1	0	0	0	0	0	0	0	3	0
hsa-miR-548z+hsa-miR-548h-3p	MIMAT0018446	1	16.6338	17.7545	1	30.0107	1	1	1	1	1	1	1	11.2332	1	0	1	1	0	1	0	0	0	0	0	0	0	3	0
hsa-miR-345-5p	MIMAT0000772	1	6.84919	19.7272	1	9.60342	1	1	1	1	1	1	1	6.52997	1	0	1	1	0	1	0	0	0	0	0	0	0	3	0
hsa-miR-125a-5p	MIMAT0000443	1	25.4399	23.6726	1	40.8145	1	1	1	1	1	1	1	15.4878	1	0	1	1	0	1	0	0	0	0	0	0	0	3	0
hsa-miR-429	MIMAT0001536	1	10.763	15.7818	1	8.40299	1	1	1	1	1	1	1	6.32463	1	0	1	1	0	1	0	0	0	0	0	0	0	3	0

## Sheet:  Intersecting & Urine exclusive
Intersecting microRNAs
Name	Total_Urine#1	Total_Urine#2	Total_Urine#3	Total_Urine#4	Total_Urine#5	Total_Urine#6	Urinary_exosome#1	Urinary_exosome#2	Urinary_exosome#3	Urinary_exosome#4	Urinary_exosome#5	Urinary_exosome#6	Avg Urine	Avg Exo
hsa-let-7b-5p	364.7	937.4	405.4	26.5	517.4	528.6	28.5	63.2	119.7	27.2	23.4	88.1	463.333	58.35
hsa-miR-494-3p	186.64	803.31	462.6	517.19	471.77	174.59	259.6	227	190.9	154.5	85.9	188.4	436.017	184.383
hsa-let-7a-5p	438	617.4	359	33.5	494.6	200	34	82.9	136.1	31.1	15.9	136	357.083	72.6667
hsa-miR-122-5p	117.6	184.9	192.3	205.2	252.1	225.5	200.4	158.6	148	139.9	117.6	143.8	196.267	151.383
hsa-miR-575	102.5	254.4	213.1	23.4	280.9	110.3	20.8	17.6	21	17.5	16.7	15.6	164.1	18.2
hsa-miR-1283	91.7	234.8	138.1	163	216.1	109.1	81.1	120.2	80.4	122.4	35.9	46.8	158.8	81.1333
hsa-miR-422a	56.1	210.4	159.8	160.7	183.7	65.5	60.2	91.2	80.4	95.2	40.9	65.8	139.367	72.2833
hsa-miR-302d-3p	130.5	113.5	145	119.4	156.1	169.7	131.4	110.9	154.4	172	105.1	127.1	139.033	133.483
hsa-miR-3144-3p	77.7	129.2	129.2	117.8	128.4	141.9	169.8	102.6	109.6	81.6	99.3	120.4	120.7	113.883
hsa-miR-579-3p	70.1	182	75.9	136.5	116.4	69.1	72.3	106.8	220.1	321.6	146.8	66.9	108.333	155.75
hsa-let-7c-5p	53.9	113.5	70	14.8	90	70.3	19.7	28	37.5	26.2	18.4	23.4	68.75	25.5333
hsa-miR-1972	35.6	57.7	63.1	24.2	140.5	78.8	18.6	20.7	29.2	17.5	15	21.2	66.65	20.3667
hsa-miR-3065-5p	36.7	84.1	59.2	74.9	70.8	42.4	42.7	40.4	41.1	45.7	21.7	36.8	61.35	38.0667
hsa-miR-548ar-5p	65.8	38.2	60.2	43.7	70.8	60.6	38.3	41.5	42.9	55.4	28.4	44.6	56.55	41.85
hsa-miR-612	44.2	41.1	47.3	48.4	45.6	42.4	39.4	49.7	48.4	56.4	37.5	30.1	44.8333	43.5833
hsa-miR-548ah-5p	29.1	17.6	30.6	29.6	21.6	37.6	38.3	43.5	33.8	47.6	31.7	31.2	27.6833	37.6833
hsa-miR-149-5p	17.3	25.4	25.6	25	25.2	21.8	25.2	29	33.8	22.3	17.5	23.4	23.3833	25.2
hsa-miR-302b-3p	15.1	3.9	18.7	18.7	12	21.8	31.8	23.8	17.4	17.5	12.5	21.2	15.0333	20.7
Urine Exclusive microRNAs
Name	Total Sample #1	Total Sample #2	Total Sample #3	Total Sample #4	Total Sample #5	Total Sample #6	Exosome Sample #1	Exosome Sample #2	Exosome Sample #3	Exosome Sample #4	Exosome Sample #5	Exosome Sample #6	Avg Urine	Avg Exo
hsa-miR-320e	5890.5	38863.3	21737.4	1070.3	24477.9	41263.1	1	1	1	1	1	1	22217.1	1
hsa-miR-4516	472.5	577.3	172.6	71.8	250.9	424.3	1	1	1	1	1	1	328.2	1
hsa-miR-451a	80.9	56.8	135.1	1	213.7	69.1	1	1	1	1	1	1	92.8	1
hsa-miR-1305	46.4	159.5	74	1	92.4	244.9	1	1	1	1	1	1	103	1
hsa-miR-29c-3p	42.1	132.1	80.9	1	156.1	58.2	1	1	1	1	1	1	78.4	1
hsa-miR-10a-5p	35.6	118.4	69	1	80.4	37.6	1	1	1	1	1	1	57	1
hsa-miR-23b-3p	32.4	70.4	66.1	1	84	25.5	1	1	1	1	1	1	46.6	1
hsa-miR-30e-5p	28.1	109.6	63.1	1	116.4	59.4	1	1	1	1	1	1	62.9	1
hsa-miR-26b-5p	28.1	87.1	47.3	1	94.8	25.5	1	1	1	1	1	1	47.3	1
hsa-miR-194-5p	24.8	210.4	118.4	1	396.1	41.2	1	1	1	1	1	1	132	1
hsa-miR-223-3p	22.7	35.2	31.6	1	42	23	1	1	1	1	1	1	25.9	1
hsa-miR-22-3p	22.7	101.8	44.4	1	163.3	128.5	1	1	1	1	1	1	76.9	1
hsa-miR-1285-5p	21.6	60.7	50.3	1	176.5	104.3	1	1	1	1	1	1	69	1
hsa-miR-630	17.3	71.4	35.5	1	39.6	111.5	1	1	1	1	1	1	46.1	1
hsa-miR-148b-3p	16.2	41.1	37.5	1	40.8	23	1	1	1	1	1	1	26.6	1
